# Supplementary material for: Can ICT investment promote green development? new insights from highly polluting listed enterprises in China
Source: PLoS One. 2024 Dec 30;19(12):e0316337. doi: 10.1371/journal.pone.0316337 (PMC11684712; doi:10.1371/journal.pone.0316337)
Supplement: S1 Data — (XLSX) [file pone.0316337.s001.xlsx]

## Sheet: Sheet1
Symbol	year	LOH	DigitalI	id	evr	rse	HHI	Lev	NumbS	CapitalI	ROE	PropertyRN	OC	IsPISO14	PilotEFCET	PilotSC	StartY	ReliefDLS	WordD	IKP	idd	lnSize	lnManagemenEf	lnCEI	lnICT	lnpgdp	lnTEC	lnCI	lnt	lnTFP	tolast	lnGI	ictidx
000023	2012	0	3.15331e+06	19	0.048	0.0084	0.075856	0.665814	1284	949412	0.01523	0	0.2999	0	0	0		0.185877	0	0	000023	7.15774		8.03984	14.964	10.6047	2.08934	13.7636	1.79176	4.61716	1.21904e+09	0	0.258671
000023	2013	0	5814871	19	0.051	0.0117	0.07642	0.691395	1233	1.09077e+06	0.042895	0	0.3013	0	0	0		0.185877	0	0	000023	7.11721		7.88254	15.5759	10.6516	2.05342	13.9024	1.94591	4.71775	1.34491e+09	0	0.43236
000023	2014	0	59105576	19	0.055	0.0144	0.07176	0.711966	1242	1.1868e+06	0.047627	0	0.3013	0	0	0		0.185877	0	0	000023	7.12448		7.81188	17.8948	10.6966	1.98737	13.9868	2.07944	4.72787	1.474e+09	0	4.00987
000023	2015	0	4627991	19	0.047	0.0127	0.128614	0.714821	1233	1269964	0.069596	0	0.1513	0	0	0		0.185877	3	0	000023	7.11721		7.64503	15.3476	10.7573	1.79641	14.0545	2.19722	4.73994	1.56587e+09	0	0.295555
000023	2016	0	1.64881e+06	19	0.033	0.0122	0.110721	0.699066	1169	1.29509e+06	0.025697	0	0.1513	0	0	0		0.185877	0	0	000023	7.0639		7.63363	14.3156	10.8092	1.75629	14.0741	2.30259	4.72469	1.51397e+09	0	0.108907
000023	2017	0	1.65758e+06	19	0.046	0.0096	0.122589	0.754666	1123	1.73786e+06	0.073985	0	0.1513	0	0	0		0.185877	0	0	000023	7.02376		7.70055	14.3209	10.8836	2.05305	14.3682	2.3979	4.78356	1.95162e+09	0	0.0849335
000023	2018	0	1.83353e+06	19	0.026	0.009	0.149454	0.781529	1088	2.13281e+06	0.060983	0	0.1513	1	0	0		0.185877	0	0	000023	6.9921		7.75562	14.4218	10.9319	2.42318	14.5729	2.48491	4.91276	2.32049e+09	0	0.0790146
000023	2019	0	2.32335e+06	19	0.028	0.0076	0.155244	0.767842	1080	2.33278e+06	0.107251	0	0.2739	1	0	0		0.185877	0	0	000023	6.98472		7.64718	14.6585	10.964	2.44231	14.6626	2.56495	4.98494	2.5194e+09	0	0.0922182
000027	2007	1		19	0.142	0.0082	0.088442	0.438178	75	326909952	0.142034	1	0.6374		0	0		0.185877	0		000027	4.95583		9.0495		10.2947	4.1403	17.04	0	6.14847	2.45182e+10	0
000027	2008	1		19	0.104	0.0095	0.094374	0.534477	117	251152624	0.091678	1	0.6374	0	0	0		0.185877	0	0	000027	4.95583		9.05875		10.3612	4.1292	17.04	0.693147	5.99353	2.93849e+10	0
000027	2009	1		19	0.055	0.0091	0.091403	0.481501	137	220801744	0.153178	1	0.6374	0	0	0		0.185877	0	0	000027	4.95583		8.88746		10.4333	3.98369	17.04	1.09861	6.13662	3.02498e+10	0
000027	2010	1		19	0.065	0.0046	0.091087	0.435322	127	228897312	0.101886	1	0.6374	0	0	0		0.185877	0	0	000027	4.95583		8.93585		10.5248	4.16798	17.04	1.38629	6.09821	2.907e+10	0.693147
000027	2011	1		19	0.03	0.0095	0.090172	0.462982	3545	8888317	0.077535	1	0.6374	0	0	0		0.185877	0	0	000027	8.17329		8.91984		10.5871	4.24915	16.0002	1.60944	5.85489	3.15091e+10	0.693147
000027	2012	1		19	0.048	0.0084	0.08713	0.457686	3402	9511820	0.063608	1	0.6374	0	0	0		0.185877	0	0	000027	8.13212		8.85848		10.6047	3.98253	16.068	1.79176	5.82336	3.23592e+10	0.693147
000027	2013	1		19	0.051	0.0117	0.08599	0.435835	3467	9631816	0.089046	1	0.4782	0	0	0		0.185877	0	0	000027	8.15104		8.80955		10.6516	3.94559	16.0806	1.94591	5.84274	3.33935e+10	0.693147
000027	2014	1		19	0.055	0.0144	0.078299	0.470503	3722	10328154	0.114846	1	0.4782	0	0	0		0.185877	0	0	000027	8.22202		8.72273		10.6966	3.88363	16.1504	2.07944	5.89279	3.84414e+10	0
000027	2015	1		19	0.047	0.0127	0.086904	0.571741	4805	12084792	0.082463	1	0.4782	0	0	0		0.185877	1	0	000027	8.47741		8.60985		10.7573	3.7286	16.3075	2.19722	5.85201	5.80674e+10	0
000027	2016	1		19	0.033	0.0122	0.077196	0.592068	5333	11412373	0.062341	1	0.4782	0	0	0		0.185877	1	0	000027	8.58167		8.66834		10.8092	3.84314	16.2502	2.30259	5.8337	6.08622e+10	1.60944
000027	2017	1		19	0.046	0.0096	0.07925	0.679887	5845	13213162	0.035113	1	0.4782	0	0	0		0.185877	1	1	000027	8.67334		8.67173		10.8836	4.14361	16.3967	2.3979	5.90825	7.72309e+10	1.79176
000027	2018	1		19	0.026	0.009	0.079902	0.676944	6649	12794991	0.028689	1	0.4782	0	0	0		0.185877	3	1	000027	8.80222		8.67936		10.9319	4.31053	16.3646	2.48491	5.9967	8.50739e+10	0.693147
000027	2019	1		19	0.028	0.0076	0.076206	0.650566	6935	13858983	0.056543	1	0.4782	0	0	0		0.185877	0	1	000027	8.84434		8.57348		10.964	4.32195	16.4444	2.56495	6.07871	9.6112e+10	1.38629
000036	2007	0	7.92087e+06	19	0.142	0.0082	0.066073	0.80142	1265	10610845	-0.231037	1	0.3123		0	0		0.185877	1		000036	7.14283		5.73285	15.885	10.2947	3.52046	16.1774	0		1.34227e+10	0	0.0590109
000036	2008	0	1.12344e+06	19	0.104	0.0095	0.054633	0.536554	615	4990471	-0.348115	1	0.3132	0	0	0		0.185877	1	0	000036	6.42162		5.22361	13.9319	10.3612	-1.23651	15.423	0.693147	4.08844	3.06914e+09	0	0.0366042
000040	2018	1	18752500	19	0.026	0.009	0.079902	0.576703	2265	15197812	0.077083	0	0.3899	0	0	0		0.185877	6	0	000040	7.72533	0.869057	8.83714	16.7468	10.9319	3.70935	16.5367	2.48491	5.59051	3.4423e+10	0	0.0544766
000040	2019	1	24591766	19	0.028	0.0076	0.076206	0.563673	842	36801940	-0.071362	0	0.3904	1	0	0		0.185877	3	0	000040	6.73578	1.03198	8.80799	17.0179	10.964	3.43845	17.04	2.56495	5.5578	3.09872e+10	0	0.079361
000048	2012	0	6993433	19	0.048	0.0084	0.15464	0.592418	1412	858169	0.067257	0	0.241	0	0	0		0.185877	4	0	000048	7.25276		4.5744	15.7605	10.6047	0.0728135	13.6626	1.79176	4.81455	1.21173e+09	0	0.577143
000048	2013	0	5105928	19	0.051	0.0117	0.126843	0.636463	1449	918265	-0.022398	0	0.2636	0	0	0		0.185877	7	0	000048	7.27863		4.39244	15.4459	10.6516	0.0235346	13.7302	1.94591	4.84766	1.33057e+09	0	0.383741
000048	2014	0	47875644	19	0.055	0.0144	0.125989	0.695063	1471	1.34802e+06	0.219977	0	0.2636	0	0	0		0.185877	14	0	000048	7.2937		3.99862	17.6841	10.6966	0.160813	14.1141	2.07944	5.07445	1.98294e+09	0	2.41438
000048	2015	0	6371689	19	0.047	0.0127	0.123121	0.58659	1615	1.20173e+06	0.284488	0	0.2854	1	0	0		0.185877	9	0	000048	7.38709		3.93295	15.6674	10.7573	0.148681	13.9993	2.19722	5.13449	1.9408e+09	0	0.328302
000048	2016	0	8112245	19	0.033	0.0122	0.163177	0.578484	1695	1156187	0.00816	0	0.3165	0	0	0		0.185877	8	0	000048	7.43544		4.01494	15.9089	10.8092	-0.114633	13.9606	2.30259	4.88368	1.95974e+09	0	0.413946
000048	2017	0	9180528	19	0.046	0.0096	0.16956	0.818492	1562	2.49986e+06	-0.26942	0	0.3165	0	0	0		0.185877	0	0	000048	7.35372		4.02802	16.0326	10.8836	0.0584059	14.7317	2.3979	4.82712	3.90478e+09	0	0.23511
000048	2019	0	10799660	19	0.028	0.0076	0.126814	0.632612	746	8675595	0.344579	0	0.4165	0	0	0		0.185877	3	0	000048	6.61473		3.29161	16.195	10.964	0.822627	15.976	2.56495	5.75489	6.47199e+09	0	0.166868
000059	2007	1	1047040960	6	0.215	0.0447	0.457319	0.368114	5462	1.64403e+06	0.042315	1	0.6026		0	0		0.003378	0		000059	8.60557		6.18408	19.9981	9.96928	2.95762	14.3127	0	5.12678	8.97971e+09	0	4.00987
000059	2008	1	1028684224	6	0.148	0.0373	0.119513	0.640793	7505	2.23355e+06	0.063913	1	0.5114	0	0	0		0.003378	0	0	000059	8.92332		5.86928	19.9981	10.0856	2.75078	14.6191	0.693147	5.21625	1.67628e+10	0	4.00987
000059	2009	1	1011060800	6	0.141	0.0325	0.114444	0.702672	7929	2.78142e+06	0.031635	1	0.5114	0	0	0		0.003378	0	0	000059	8.97828		6.28207	19.9981	10.1339	2.85177	14.8385	1.09861	5.10419	2.20538e+10	0	4.00987
000059	2010	1	3429589504	6	0.098	0.0402	0.457319	0.750634	9780	2.71334e+06	0.062749	1	0.5114	0	0	0		0.003378	0	0	000059	9.1881		6.09654	19.9981	10.1773	4.88653	14.8137	1.38629	5.93436	2.65364e+10	0	4.00987
000059	2011	1	3419992064	6	0.064	0.0422	0.379371	0.735552	12603	2.26425e+06	0.112546	1	0.5114	0	0	0		0.003378	0	0	000059	9.44169		5.90754	19.9981	10.2885	5.12495	14.6328	1.60944	6.10368	2.85364e+10	0	4.00987
000059	2012	1	3483420672	6	0.062	0.0401	0.172544	0.774421	10247	3.19638e+06	0.00268	1	0.5114	0	0	0		0.003378	0	0	000059	9.23474		5.89209	19.9981	10.3498	5.14708	14.9775	1.79176	6.09181	3.27533e+10	0	4.00987
000059	2013	1	1707894400	6	0.136	0.0341	0.316433	0.745773	10463	2.71853e+06	-0.021637	1	0.5114	0	0	0		0.003378	0	0	000059	9.2556		5.90682	19.9981	10.4017	5.30738	14.8156	1.94591	6.14528	2.8444e+10	0	4.00987
000059	2014	1	939352000	6	0.184	0.034	0.201895	0.725987	10355	3.34115e+06	-0.163181	1	0.5086	0	0	0		0.003378	0	0	000059	9.24522		6.08797	19.9981	10.4274	5.43038	15.0218	2.07944	6.15546	3.45976e+10	0	2.71508
000059	2016	1	1701161728	6	0.097	0.0282	0.448785	0.646672	10835	2895303	0.169058	1	0.3216	0	0	0		0.003378	1	0	000059	9.29054		5.87807	19.9981	10.4238	5.24334	14.8786	2.30259	6.09999	3.13706e+10	0	4.00987
000059	2017	1	1595809280	6	0.06	0.0305	0.361557	0.591054	10233	3026302	0.151748	1	0.3216	0	0	0		0.003378	1	1	000059	9.23337		5.80729	19.9981	10.4749	5.33851	14.9229	2.3979	6.15013	3.09681e+10	0.693147	4.00987
000059	2018	1	1519873536	6	0.029	0.0281	0.402874	0.576934	8298	3.91187e+06	0.080107	1	0.3216	0	0	0		0.003378	1	1	000059	9.02377		5.7217	19.9981	10.5358	5.41939	15.1795	2.48491	6.16423	3.24607e+10	1.09861	4.00987
000059	2019	1	2130449536	6	0.048	0.0317	0.396212	0.51817	8649	3.39452e+06	0.072963	1	0.3216	0	0	0		0.003378	0	0	000059	9.0652		5.88547	19.9981	10.5712	5.60018	15.0377	2.56495	6.18127	2.93592e+10	0.693147	4.00987
000060	2007	1		19	0.142	0.0082	0.114603	0.525661	8891	892378	0.336315	1	0.3173		0	0		0.185877	0		000060	9.09279		5.7005		10.2947	3.70614	13.7016	0	5.58429	7.93413e+09	0
000060	2008	1	5.82468e+06	19	0.104	0.0095	0.141873	0.498024	9005	879507	0.112211	1	0.3173	0	0	0		0.185877	0	0	000060	9.10554	1.12124	5.68436	15.5776	10.3612	3.57172	13.6871	0.693147	5.4757	7.91996e+09	0	0.0735444
000060	2009	1	4833503	19	0.055	0.0091	0.115784	0.594227	10209	1140857	0.10582	1	0.3173	0	0	0		0.185877	0	0	000060	9.23102	1.15654	5.70204	15.3911	10.4333	3.57564	13.9473	1.09861	5.48137	1.1647e+10	0	0.0414999
000060	2010	1	4.82909e+06	19	0.065	0.0046	0.136014	0.6138	10081	1.44538e+06	0.154406	1	0.3173	0	0	0		0.185877	0	0	000060	9.21841	1.12628	5.32883	15.3902	10.5248	3.624	14.1839	1.38629	5.60757	1.45709e+10	0	0.0331421
000060	2011	1	8552633	19	0.03	0.0095	0.123612	0.525585	11066	1268968	0.179451	1	0.3173	1	0	0		0.185877	0	0	000060	9.31163	0.914223	5.17211	15.9618	10.5871	4.18765	14.0537	1.60944	5.84684	1.40424e+10	0	0.0609058
000060	2012	1	6275094	19	0.048	0.0084	0.135235	0.495988	10831	1.29934e+06	0.077075	1	0.3173	1	0	0		0.185877	0	0	000060	9.29017	0.815919	5.03545	15.6521	10.6047	4.21197	14.0774	1.79176	5.81115	1.40732e+10	0	0.044589
000060	2013	1	4646182	19	0.051	0.0117	0.135026	0.561427	10521	1.37341e+06	0.069248	1	0.3173	1	0	0		0.185877	0	1	000060	9.26113	0.582725	4.97994	15.3516	10.6516	4.31896	14.1328	1.94591	5.83672	1.44497e+10	0	0.0321543
000060	2014	1	3.43978e+06	19	0.055	0.0144	0.124408	0.540798	10221	1390841	0.077957	1	0.3173	0	0	0		0.185877	0	1	000060	9.2322	0.464545	4.9127	15.0509	10.6966	4.64692	14.1454	2.07944	5.91146	1.42158e+10	0	0.0241969
000060	2015	1	4.23476e+06	19	0.047	0.0127	0.15686	0.503239	7848	2.02381e+06	0.02736	1	0.2958	1	0	0		0.185877	0	1	000060	8.96801	0.373263	4.86118	15.2588	10.7573	4.24376	14.5205	2.19722	5.78105	1.58828e+10	0	0.0266625
000060	2016	1	6.52085e+06	19	0.033	0.0122	0.144959	0.515829	10120	1.67679e+06	0.042074	1	0.2958	1	0	0		0.185877	0	0	000060	9.22227	0.244132	4.6998	15.6905	10.8092	4.05386	14.3324	2.30259	5.74185	1.69691e+10	0	0.0384278
000060	2017	1	5.70146e+06	19	0.046	0.0096	0.146383	0.448532	9685	1.94825e+06	0.106665	1	0.2751	1	0	0		0.185877	2	1	000060	9.17833	0.452089	4.6664	15.5562	10.8836	4.33874	14.4824	2.3979	5.85903	1.88688e+10	0.693147	0.0302163
000060	2018	1	4.28493e+06	19	0.026	0.009	0.095989	0.450591	9855	1.97933e+06	0.089104	1	0.2751	0	0	0		0.185877	0	1	000060	9.19573	0.229344	4.70353	15.2706	10.9319	4.43929	14.4983	2.48491	5.8861	1.95063e+10	1.09861	0.0219669
000060	2019	1	4.09382e+06	19	0.028	0.0076	0.122086	0.440773	9611	2.11431e+06	0.077927	1	0.2751	1	0	0		0.185877	2	1	000060	9.17066	0.272178	4.76605	15.225	10.964	4.62112	14.5642	2.56495	5.91915	2.03206e+10	1.09861	0.0201462
000155	2007	1	9801143	23	0.181	0.0328	0.025059	0.349825	5015	554426	0.080522	1	0.6349		0	0		1.22137	0		000155	8.52019		6.70816	16.098	9.2933	2.99086	13.2257	0	4.97467	2.78045e+09	0	0.352503
000155	2008	1	10359697	23	0.135	0.0297	0.020758	0.352525	5031	587550	0.077192	1	0.6349	1	0	0		1.22137	0	0	000155	8.52337		6.44526	16.1534	9.43044	3.04363	13.2837	0.693147	5.09604	2.95596e+09	0	0.350468
000155	2009	1	7359431	23	0.062	0.0247	0.01952	0.396789	4877	659551	0.046319	1	0.6349	0	0	0		1.22137	0	0	000155	8.49229		6.37221	15.8115	9.52362	2.8438	13.3993	1.09861	5.01803	3.21663e+09	0	0.228793
000155	2010	1	5602262	23	0.038	0.0295	0.021672	0.495575	4891	690646	-0.13405	1	0.6349	0	0	0		1.22137	0	0	000155	8.49515		6.26123	15.5387	9.70376	2.64679	13.4454	1.38629	4.92912	3.37795e+09	0	0.165848
000155	2011	1	3.96205e+06	23	0.073	0.0355	0.018441	0.523088	4842	642299	-0.158073	1	0.6349	0	0	0		1.22137	0	0	000155	8.48508		6.2092	15.1923	9.84966	2.49854	13.3728	1.60944	4.89492	3.11001e+09	0	0.127397
000155	2013	1	4.17038e+06	23	0.068	0.0314	0.026352	0.74215	3937	745098	-0.863764	1	0.586	1	0	0		1.22137	0	0	000155	8.27817		5.95282	15.2435	10.0227	2.43264	13.5213	1.94591	4.81483	2.93345e+09	0.693147	0.142166
000155	2014	1	3177683	23	0.078	0.0287	0.022218	0.92085	1625	830738		0		1	0	0		1.22137	0	0	000155	7.39326		5.91803	14.9717	10.0886	1.71158	13.6301	2.07944		1.34995e+09	0	0.235393
000155	2017	1	1.1794e+06	23	0.032	0.0364	0.034119	0.458189	188	36091536	0.107665	1	0.262	0	0	0		1.22137	4	0	000155	5.23644		5.77798	13.9805	10.2951	3.82032	17.04	2.3979	5.65161	6.78521e+09	0	0.0173819
000155	2018	1	456814	23	0.035	0.0589	0.033193	0.475944	212	34099228	0.092317	1	0.262	0	0	0		1.22137	2	0	000155	5.35659		5.67467	13.032	10.3979	3.50112	17.04	2.48491	5.48893	7.22904e+09	0	0.00631915
000155	2019	1	436898	23	0.025	0.0608	0.076206	0.417335	229	31642704	0.061007	1	0.262	0	0	0		1.22137	0	0	000155	5.43372		8.63049	12.9875	10.44	2.06154	17.04	2.56495	5.26241	7.24618e+09	0	0.00602935
000158	2007	0	5.4346e+06	3	0.172	0.0448	0.066073	0.549737	20477	175888	0.031511	1	0.5863		0	0	2012	0.390482	0		000158	9.92706		5.63868	15.5083	9.63207	2.38715	12.5852	0	4.94756	3.60166e+09	0	0.150892
000158	2008	0	4.935e+06	3	0.136	0.041	0.054633	0.484158	18079	240871	0.05287	1	0.5015	0	0	0	2012	0.390482	0	0	000158	9.80251		5.49606	15.4119	9.72083	2.28185	12.5852	0.693147	4.94835	4.35471e+09	0.693147	0.113325
000158	2009	0	4.4354e+06	3	0.084	0.0299	0.053053	0.455477	17337	246387	0.032268	1	0.5015	0	0	0	2012	0.390482	0	0	000158	9.7606		5.42807	15.3051	9.79674	2.22458	12.5852	1.09861	4.94095	4.27162e+09	0	0.103834
000158	2010	0	3.9358e+06	3	0.058	0.0327	0.049922	0.49943	17951	264177	0.023022	1	0.4806	0	0	0	2012	0.390482	0	0	000158	9.7954		5.17701	15.1856	9.90578	2.14082	12.5852	1.38629	5.03557	4.74224e+09	0	0.0829945
000158	2011	0	3.57815e+06	3	0.11	0.0452	0.04471	0.543603	16741	316057	0.023728	1	0.4806	0	0	0	2012	0.390482	0	0	000158	9.72562		5.01511	15.0904	10.0174	2.28636	12.6637	1.60944	5.13359	5.29111e+09	0	0.0676257
000158	2012	0	3.02729e+06	3	0.101	0.0445	0.041329	0.575353	13042	438343	0.004847	1	0.4806	0	0	1	2012	0.390482	1	0	000158	9.47593	0.5519	4.86513	14.9232	10.0641	2.51069	12.9908	1.79176	5.17453	5.71687e+09	0	0.0529537
000158	2013	0	2.48038e+06	3	0.214	0.0462	0.040023	0.576942	8768	658444	0.007193	1	0.4806	0	0	1	2012	0.390482	1	0	000158	9.07886	0.00486829	4.7347	14.7239	10.0803	2.57277	13.3976	1.94591	5.26004	5.77324e+09	0	0.0429633
000158	2014	0	35176292	3	0.364	0.0436	0.047994	0.554528	5826	953169	0.009819	1	0.4806	0	0	1	2012	0.390482	1	0	000158	8.67009	0.151723	4.4499	17.3759	10.097	2.58725	13.7675	2.07944	5.32501	5.55316e+09	0	0.633446
000158	2015	0	66434408	3	0.218	0.0446	0.064877	0.503495	5782	1.8924e+06	0.045932	1	0.2732	0	0	1	2012	0.390482	48	0	000158	8.66251	0.0589127	4.28479	18.0117	10.1315	2.81446	14.4534	2.19722	5.48331	1.09419e+10	0	0.607158
000158	2016	0	59708532	3	0.095	0.0433	0.089958	0.551411	5911	2.16616e+06	0.060969	1	0.2732	0	0	1	2012	0.390482	43	0	000158	8.68457	0.113747	4.08354	17.905	10.1887	3.01302	14.5885	2.30259	5.57587	1.28042e+10	0	0.46632
000158	2017	0	52565924	3	0.116	0.0424	0.097637	0.52987	5054	2.53051e+06	0.059103	1	0.2732	0	0	1	2012	0.390482	77	0	000158	8.52794	0.176783	4.10028	17.7776	10.2399	3.28814	14.7439	2.3979	5.59826	1.27892e+10	0	0.411018
000158	2018	0	139189536	3	0.307	0.0409	0.079548	0.569219	5092	2777444	0.030565	1	0.2755	0	0	1	2012	0.390482	119	0	000158	8.53543	0.346296	3.94453	18.7513	10.2724	3.37158	14.837	2.48491	5.53912	1.41427e+10	0	0.984176
000159	2008	1	10400	30	0.188	0.2002	0.119513	0.456378	2153	866221	0.1456	0	0.3807	0	0	0	2013	2.14615	0	0	000159	7.67462		5.55634	9.24956	9.66555	0.86133	13.6719	0.693147	4.82856	1.86497e+09	0	0.000557649
000159	2009	1	279643	30	0.306	0.2002	0.114444	0.493682	1931	1.19216e+06	0.129188	0	0.3805	0	0	0	2013	2.14615	0	0	000159	7.56579		6.07932	12.5413	9.66764	0.957851	13.9913	1.09861	4.68246	2.30205e+09	0	0.0121475
000159	2010	1	121325	30	0.112	0.2002	0.457319	0.467699	536	6053342	0.344579	0	0.3332	0	0	0	2013	2.14615	0	0	000159	6.28413		5.83722	11.7062	9.84898	1.12552	15.6161	1.38629	4.77517	3.24459e+09	0	0.0037393
000159	2011	1	71325.6	30	0.145	0.1545	0.379371	0.362134	591	5.37571e+06	0.162453	0	0.3138	0	0	0	2013	2.14615	0	0	000159	6.38182		5.69307	11.175	9.97119	1.45451	15.4974	1.60944	4.93296	3.17704e+09	0	0.00224503
000301	2007	0		10	0.186	0.0028	0.066073	0.275575	5099	616824	0.063868	1	0.3669		0	0		0.004551	1		000301	8.5368		5.61565		10.2926	2.37647	13.3323	0	5.05062	3.14518e+09	0
000301	2008	0		10	0.111	0.0052	0.054633	0.353383	563	6.7735e+06	0.069643	1	0.3669	0	0	0		0.004551	19	0	000301	6.33328		5.3868		10.4094	0.827256	15.7285	0.693147	4.72683	3.81348e+09	0
000301	2009	0		10	0.069	0.0049	0.053053	0.359717	602	6435948	0.037318	1	0.3669	0	0	0		0.004551	3	0	000301	6.40026		5.17279		10.5147	0.4855	15.6774	1.09861	4.75407	3.87444e+09	0
000301	2012	1		10	0.065	0.0058	0.08713	0.247966	625	5732451	0.05921	1	0.3669	0	0	0		0.004551	2	0	000301	6.43775		8.61972		10.8051	1.08069	15.5617	1.79176	4.90265	3.58278e+09	0
000301	2013	1		10	0.091	0.0053	0.08599	0.191626	600	6111179	0.11152	1	0.3669	0	0	0		0.004551	4	0	000301	6.39693		8.49473		10.8732	1.17201	15.6256	1.94591	5.04722	3.66671e+09	0
000301	2014	1	6.4665e+06	10	0.069	0.0053	0.078299	0.215455	613	6.50391e+06	0.072072	1	0.3669	0	0	0		0.004551	2	0	000301	6.41837		8.3871	15.6821	10.9285	0.78251	15.6879	2.07944	5.10107	3.9869e+09	0	0.162194
000301	2015	1	490328	10	0.085	0.0053	0.086904	0.264025	627	7029613	0.051487	1	0.3745	0	0	0		0.004551	8	0	000301	6.44095		8.28767	13.1028	11.0019	0.631329	15.7656	2.19722	5.05629	4.40757e+09	0	0.0111247
000301	2016	1	942659	10	0.097	0.0048	0.077196	0.302185	655	7.58436e+06	0.04256	1	0.2651	0	0	0		0.004551	17	0	000301	6.48464		8.43371	13.7565	11.0529	0.95031	15.8416	2.30259	4.97663	4.96776e+09	0	0.0189755
000301	2017	1	2.79033e+06	10	0.049	0.0062	0.07925	0.186972	573	7705635	0.063708	1	0.2651	0	0	0		0.004551	7	1	000301	6.35089		8.61705	14.8417	11.1362	1.45132	15.8575	2.3979	4.96425	4.41533e+09	0	0.0631965
000401	2007	0	293000	3	0.172	0.0448	0.111979	0.671035	7414	1.21232e+06	0.137838	1	0.5137		0	0	2014	0.065432	2		000401	8.91113		8.58575	12.5879	9.63207	3.9637	14.008	0	5.21266	8.98813e+09	0	0.00325985
000401	2008	0	820000	3	0.136	0.041	0.119722	0.504574	8052	1.58182e+06	0.075275	1	0.4078	0	0	0	2014	0.065432	0	0	000401	8.99368		8.29292	13.6171	9.72083	3.89487	14.2741	0.693147	5.25057	1.27368e+10	0	0.00643802
000401	2009	0	1753000	3	0.084	0.0299	0.085406	0.643191	12840	1683592	0.147118	1	0.4078	0	0	0	2014	0.065432	0	0	000401	9.46032		8.17437	14.3768	9.79674	4.14799	14.3364	1.09861	5.42226	2.16173e+10	0	0.00810924
000401	2010	0	8070000	3	0.058	0.0327	0.103421	0.692911	15794	1.91543e+06	0.173052	1	0.4142	0	0	0	2014	0.065432	0	0	000401	9.66739		7.99825	15.9037	9.90578	4.38568	14.4655	1.38629	5.62484	3.02523e+10	0	0.0266756
000401	2011	0	13931000	3	0.11	0.0452	0.100196	0.654412	17390	2189489	0.133061	1	0.3728	0	0	0	2014	0.065432	0	0	000401	9.76365		7.89024	16.4496	10.0174	4.614	14.5992	1.60944	5.76383	3.80752e+10	0	0.0365881
000401	2012	0	12816606	3	0.101	0.0445	0.075856	0.677956	18066	2297356	0.015476	1	0.3863	0	0	0	2014	0.065432	0	0	000401	9.80179		7.86908	16.3663	10.0641	4.74577	14.6473	1.79176	5.66851	4.1504e+10	0	0.0308804
000401	2013	0	13305245	3	0.214	0.0462	0.07642	0.677456	18064	2.38564e+06	0.028944	1	0.3863	0	0	0	2014	0.065432	0	0	000401	9.80168		7.72602	16.4037	10.0803	4.58744	14.685	1.94591	5.72601	4.30942e+10	0	0.0308748
000401	2014	0	22903018	3	0.364	0.0436	0.07176	0.694987	19061	2.31123e+06	0.002943	1	0.3863	0	0	1	2014	0.065432	0	0	000401	9.8554		7.70084	16.9468	10.097	4.5491	14.6533	2.07944	5.70013	4.40543e+10	0	0.0519882
000401	2015	0	32500790	3	0.218	0.0446	0.128614	0.725467	16477	2.50539e+06	-0.170489	1	0.3748	0	0	1	2014	0.065432	1	0	000401	9.70972		7.67733	17.2968	10.1315	4.19929	14.734	2.19722	5.51727	4.12812e+10	0	0.0787302
000401	2016	0	42098564	3	0.095	0.0433	0.110721	0.730765	14536	2853608	0.005296	1	0.3	1	0	1	2014	0.065432	0	1	000401	9.58438		7.49592	17.5555	10.1887	4.12111	14.8641	2.30259	5.65445	4.148e+10	0	0.101491
000401	2017	0	51696336	3	0.116	0.0424	0.122589	0.725263	14224	2.88486e+06	0.010953	1	0.3	0	0	1	2014	0.065432	0	1	000401	9.56269		7.46398	17.7609	10.2399	4.33731	14.875	2.3979	5.76271	4.10343e+10	0	0.125983
000401	2018	0	61294108	3	0.307	0.0409	0.149454	0.615594	20141	3.07797e+06	0.101734	1	0.3	0	0	1	2014	0.065432	1	1	000401	9.91051		7.52914	17.9312	10.2724	5.14873	14.9398	2.48491	6.06819	6.19933e+10	0.693147	0.0988721
000401	2019	0	60109164	3	0.108	0.0402	0.155244	0.525172	24153	2.51453e+06	0.175921	1	0.3	0	0	1	2014	0.065432	0	0	000401	10.0922		7.32875	17.9117	10.3141	5.06043	14.7376	2.56495	6.17161	6.07335e+10	1.60944	0.098972
000407	2012	1	1.03683e+06	15	0.141	0.0261	0.01413	0.585817	1552	2.04588e+06	-0.128087	0	0.0985	1	0	0		0.137819	0	0	000407	7.3473	0.231627	6.02676	13.8517	10.4166	2.68457	14.5313	1.79176	4.94454	3.1752e+09	0	0.0326541
000407	2013	1	1.23816e+06	15	0.163	0.0242	0.026352	0.615876	1588	2.1984e+06	0.018472	0	0.0985	0	0	0		0.137819	0	0	000407	7.37023	0.089769	5.9025	14.0291	10.4885	2.60582	14.6032	1.94591	4.95504	3.49106e+09	1.94591	0.0354666
000407	2014	1	768921	15	0.26	0.0235	0.022218	0.506253	1466	2.79864e+06	0.020802	0	0.1514	0	0	0		0.137819	0	0	000407	7.29029		5.78675	13.5527	10.5329	2.85493	14.8446	2.07944	5.07187	4.1028e+09	0.693147	0.0187414
000407	2015	1	568949	15	0.165	0.023	0.03118	0.494332	1535	2704656	0.015997	0		0	0	0		0.137819	1	0	000407	7.33629		5.88338	13.2515	10.5997	2.74952	14.8105	2.19722	5.01999	4.15165e+09	0.693147	0.0137042
000408	2017	1	273833	28	0.068	0.0348	0.034119	0.156207	1776	4360711	0.185831	0	0.4308	0	0	0			0	0	000408	7.48212		4.54121	12.5203	10.0779	1.8505	15.2881	2.3979	5.71202	7.74462e+09	0	0.00353579
000408	2018	1	484806	28	0.091	0.0406	0.033193	0.207796	1710	5488574	0.114344	0	0.4308	0	0	0			0	0	000408	7.44425		4.4636	13.0915	10.1597	2.01158	15.5182	2.48491	5.59475	9.38546e+09	0	0.00516549
000408	2019	1	363248	28	0.142	0.0447	0.035686	0.180113	1707	5.64942e+06	0.038987	0	0.4308	0	0	0			0	0	000408	7.44249		4.82098	12.8028	10.1987	2.09787	15.5471	2.56495	5.45431	9.64356e+09	0	0.00376674
000416	2007	0		15	0.267	0.0287	0.457319	0.176653	112	7.44269e+06	0.006399	0	0.2256		0	0		0.074244	0		000416	4.95583		5.87669		9.96618	0.589535	15.8227	0	4.71439	8.33581e+08	0
000416	2008	0		15	0.274	0.0288	0.457319	0.194119	91	9193517	-0.01893	0	0.2256	0	0	0		0.074244	0	0	000416	4.95583		5.87435		10.0861	0.34358	16.034	0.693147	4.67132	8.3661e+08	0
000416	2009	0		15	0.159	0.029	0.224521	0.241461	81	12092702	0.09268	0	0.2256	0	0	0		0.074244	0	0	000416	4.95583		5.77341		10.1665	0.186896	16.3081	1.09861	4.68829	9.79509e+08	0
000422	2007	1		17	0.192	0.0197	0.025059	0.68914	2403	3657266	0.216468	1	0.162		0	0	2013	1.34272	1		000422	7.78447	0.817035	6.68911		9.56655	3.93702	15.1122	0	5.41145	8.78841e+09	0
000422	2008	1		17	0.132	0.0199	0.020758	0.722692	2339	4834055	0.134093	1	0.162	0	0	0	2013	1.34272	0	0	000422	7.75748	1.07664	6.48078		9.69935	4.10797	15.3912	0.693147	5.52952	1.13069e+10	0
000422	2009	1		17	0.201	0.0224	0.01952	0.727806	3098	4362815	0.109503	1	0.162	0	0	0	2013	1.34272	0	0	000422	8.03851	1.00348	6.37911		9.83895	4.23153	15.2886	1.09861	5.59896	1.3516e+10	0
000422	2010	1		17	0.159	0.0206	0.021672	0.724969	3275	5.72391e+06	0.210064	1	0.1641	0	0	0	2013	1.34272	0	0	000422	8.09407	1.13181	6.0869		10.0159	4.25438	15.5602	1.38629	5.73589	1.87458e+10	0
000422	2011	1		17	0.043	0.0266	0.018441	0.736392	4680	5722088	0.15619	1	0.1641	1	0	0	2013	1.34272	0	0	000422	8.45105	1.0428	6.08959		10.1606	4.59598	15.5598	1.60944	5.87495	2.67794e+10	0
000422	2012	1		17	0.061	0.0281	0.01413	0.734845	3567	8311886	0.139908	1	0.1685	1	0	0	2013	1.34272	0	0	000422	8.17948	1.25352	5.89374		10.2531	4.73697	15.9332	1.79176	5.94701	2.96485e+10	0
000422	2013	1		17	0.094	0.025	0.026352	0.788887	15572	2.27041e+06	0.011116	1	0.1685	1	0	1	2013	1.34272	0	0	000422	9.65323	0.416187	5.85589		10.3386	4.70096	14.6355	1.94591	5.78119	3.53549e+10	1.09861
000422	2014	1		17	0.089	0.0225	0.022218	0.79884	10036	3.72406e+06	0.005064	1	0.1685	0	0	1	2013	1.34272	0	0	000422	9.21393	0.527304	5.69588		10.4224	4.59299	15.1303	2.07944	5.79698	3.73746e+10	0.693147
000422	2015	1		17	0.051	0.024	0.03118	0.798188	9742	4.10381e+06	0.00527	1	0.1708	0	1	1	2013	1.34272	0	0	000422	9.1842	0.355392	5.82126		10.4738	4.6763	15.2274	2.19722	5.8026	3.99793e+10	1.09861
000422	2016	1		17	0.11	0.0274	0.034246	0.828894	8395	4737699	-0.214999	1	0.1708	1	1	1	2013	1.34272	1	1	000422	9.03539	0.519547	5.66614		10.5401	4.49224	15.3711	2.30259	5.70744	3.9773e+10	0.693147
000422	2017	1		17	0.045	0.0235	0.034119	0.92085	9871	3.29767e+06	-0.987775	1	0.1708	1	1	1	2013	1.34272	1	1	000422	9.19736	1.28818	5.81247		10.6319	4.46279	15.0087	2.3979		3.25513e+10	1.09861
000426	2007	1		5	0.304	0.1422	0.088442	0.465867	373	6.77918e+06	0.004409	1	0.451		0	0		0.889587	0		000426	5.92158		9.07275		9.81082	1.38747	15.7294	0	4.49393	2.52863e+09	0
000426	2008	1		5	0.322	0.1767	0.094374	0.488947	390	6.10501e+06	-0.113005	1	0.451	0	0	0		0.889587	0	0	000426	5.96615		9.07275		9.93857	0.795376	15.6246	0.693147		2.38096e+09	0
000426	2009	1		5	0.233	0.1426	0.091403	0.287939	387	4304578	0.067383	1	0.451	0	0	0		0.889587	0	0	000426	5.95842		9.07275		10.0647	0.728389	15.2752	1.09861	4.19814	1.66587e+09	0
000426	2010	1		5	0.147	0.1183	0.091087	0.302007	385	4222929	-0.04539	1	0.451	0	0	0		0.889587	0	0	000426	5.95324		9.06166		10.1712	0.863255	15.256	1.38629	4.32312	1.62583e+09	0
000510	2007	1	1077190	23	0.181	0.0328	0.025059	0.554548	3454	794762	0.067755	0	0.0985		0	0		1.12679	0		000510	8.14729		6.78095	13.8899	9.2933	3.18976	13.5858	0	4.96105	2.74511e+09	0	0.0392404
000510	2008	1	931640	23	0.135	0.0297	0.020758	0.578799	3464	771058	-0.058484	0	0.0985	0	0	0		1.12679	0	0	000510	8.15018		6.58205	13.7447	9.43044	2.94014	13.5555	0.693147	4.87214	2.67095e+09	0	0.0348805
000510	2009	1	794544	23	0.062	0.0247	0.01952	0.589261	3061	917033	0.005096	0	0.0985	0	0	0		1.12679	0	0	000510	8.0265		6.47607	13.5855	9.52362	2.97743	13.7289	1.09861	4.95177	2.80704e+09	0	0.0283054
000510	2010	1	801967	23	0.038	0.0295	0.021672	0.513404	3041	795571	0.070709	0	0.0985	0	0	0		1.12679	0	0	000510	8.01994		6.24779	13.5948	9.70376	2.95761	13.5868	1.38629	5.03505	2.41933e+09	0	0.0331483
000510	2011	1	684127	23	0.073	0.0355	0.018441	0.524906	3360	700619	-0.111878	0	0.0985	0	0	0		1.12679	0	0	000510	8.1197		6.27593	13.4359	9.84966	2.84664	13.4597	1.60944	4.9675	2.35408e+09	0	0.0290613
000510	2012	1	529587	23	0.043	0.0358	0.01413	0.509003	3340	689004	0.015126	0	0.0985	0	0	0		1.12679	0	0	000510	8.11373		6.10685	13.1799	9.94985	2.75183	13.443	1.79176	4.89575	2.30127e+09	0	0.0230128
000510	2013	1	376747	23	0.068	0.0314	0.026352	0.48871	3095	595201	-0.196961	0	0.0985	0	0	0		1.12679	0	0	000510	8.03754		6.00455	12.8393	10.0227	2.59527	13.2967	1.94591	4.86161	1.84215e+09	0	0.0204515
000510	2014	1	2897094	23	0.078	0.0287	0.022218	0.559173	3116	578875	-0.200498	1	0.0985	0	0	0		1.12679	0	0	000510	8.04431		5.84653	14.8792	10.0886	2.56946	13.2688	2.07944	4.88769	1.80377e+09	0	0.160613
000510	2016	1	86783.8	23	0.036	0.0358	0.034246	0.35885	2589	510508	0.072275	0	0.1	0	0	0		1.12679	0	1	000510	7.85903		5.60591	11.3712	10.1791	2.13989	13.1432	2.30259	4.86846	1.32171e+09	0	0.00656604
000510	2017	1	40921.4	23	0.032	0.0364	0.034119	0.416092	2537	591555	0.07915	0	0.1305	0	0	0		1.12679	0	1	000510	7.83874		5.65008	10.6194	10.2951	2.36627	13.2905	2.3979	4.91967	1.50077e+09	0	0.00272669
000510	2018	1	4.8819e+06	23	0.035	0.0589	0.033193	0.35626	2495	594979	0.10747	0	0.1305	0	0	0		1.12679	0	1	000510	7.82204		5.61653	15.401	10.3979	2.71814	13.2963	2.48491	5.00257	1.48447e+09	0	0.328864
000510	2019	1		23	0.025	0.0608	0.035686	0.347894	2485	648089	0.062555	0	0.1305	0	0	0		1.12679	0	1	000510	7.81803		5.54949		10.44	2.96517	13.3818	2.56495	5.0254	1.6105e+09	0
000511	2014	1		6	0.184	0.034	0.124408	0.614595	105	34547992	-0.194095	0	0.1369	0	0	0		0.061438	2	0	000511	4.95583		4.94843		10.4274	1.99298	17.04	2.07944		3.62754e+09	0
000511	2015	0		6	0.094	0.03	0.128614	0.628225	74	51449336	-0.0123	0	0.1127	0	0	0		0.061438	2	0	000511	4.95583		7.82821		10.4275	2.05236	17.04	2.19722		3.80725e+09	0
000515	2007	1		22	0.188	0.0224	0.025059	0.452938	1402	488253	0.031955	1	0.2537		0	0	2012	1.31018	0		000515	7.24566		6.80492		9.6377	2.17706	13.0986	0		6.84531e+08	0
000515	2008	1		22	0.141	0.0235	0.020758	0.564549	1487	423018	-0.377445	1	0.2537	0	0	0	2012	1.31018	0	0	000515	7.30452		6.67886		9.78746	1.91494	12.9552	0.693147		6.29028e+08	0
000519	2013	0	522395	18	0.088	0.049	0.07642	0.266653	4514	1.08963e+06	0.106106	1	0.3604	1	0	0		0.122466	0	0	000519	8.41494	0.0215507	7.59665	13.1662	10.134	2.3971	13.9014	1.94591	5.17545	4.9186e+09	0.693147	0.0106208
000519	2014	0	8891542	18	0.059	0.0462	0.07176	0.187715	4620	1.0624e+06	0.099434	1	0.3604	0	0	0		0.122466	0	1	000519	8.43815	0.12198	7.54011	16.0006	10.2084	2.29372	13.876	2.07944	5.19244	4.90829e+09	0	0.181154
000519	2015	0	347104	18	0.082	0.0419	0.128614	0.192024	4520	1.14064e+06	0.054152	1	0.3604	0	0	0		0.122466	0	1	000519	8.41627	0.162509	7.39815	12.7574	10.291	1.93737	13.9471	2.19722	5.10792	5.1557e+09	0	0.00673244
000519	2016	0	6.74459e+06	18	0.037	0.0391	0.110721	0.282296	10464	980572	0.021176	1	0.3368	0	0	0		0.122466	1	0	000519	9.2557	0.292271	7.53207	15.7243	10.3483	2.98005	13.7959	2.30259	5.25683	1.02607e+10	0	0.0657322
000520	2007	1	527300	17	0.192	0.0197	0.457319	0.669896	10830	448119	0.246659	1	0.2727		0	0	2012	0.04443	0		000520	9.29008		6.34945	13.1755	9.56655	2.75496	13.0128	0	5.07448	4.85313e+09	0	0.0108652
000520	2008	1	399971	17	0.132	0.0199	0.119513	0.72901	10276	559255	0.050652	1	0.2727	0	0	0	2012	0.04443	0	0	000520	9.23757		6.05331	12.8991	9.69935	2.60463	13.2344	0.693147	5.10075	5.7469e+09	0	0.00695977
000520	2009	1	572455	17	0.201	0.0224	0.114444	0.821311	10711	591199	-0.397148	1	0.2727	0	0	0	2012	0.04443	0	0	000520	9.27903		6.69749	13.2577	9.83895	2.81175	13.2899	1.09861	4.78885	6.33233e+09	0	0.0090402
000523	2007	1	1.32995e+06	19	0.142	0.0082	0.025059	0.35789	680	1.03517e+06	0.023159	1	0.45425		0	0		0.170072	0		000523	6.52209		6.80282	14.1007	10.2947	2.33149	13.8501	0	4.67847	7.03915e+08	0	0.188937
000523	2008	1	936280	19	0.104	0.0095	0.020758	0.321461	634	1.05915e+06	0.011743	1	0.45425	0	0	0		0.170072	0	0	000523	6.45205		6.54831	13.7497	10.3612	2.22438	13.873	0.693147	4.72288	6.715e+08	0	0.139431
000523	2009	1	565769	19	0.055	0.0091	0.01952	0.38723	625	1.21359e+06	0.020596	1	0.45425	0	0	0		0.170072	0	0	000523	6.43775		6.39921	13.2459	10.4333	2.03707	14.0091	1.09861	4.69606	7.58495e+08	0	0.0745909
000523	2010	1	195802	19	0.065	0.0046	0.021672	0.489093	598	1.55869e+06	0.03168	1	0.45425	0	0	0		0.170072	0	0	000523	6.39359		6.19824	12.1849	10.5248	2.1696	14.2594	1.38629	4.82092	9.32094e+08	0	0.0210067
000523	2011	1	25117.8	19	0.03	0.0095	0.018441	0.345721	596	2.54708e+06	0.0228	1	0.3522	0	0	0		0.170072	1	0	000523	6.39024		6.19908	10.1313	10.5871	2.54156	14.7505	1.60944	5.01889	1.51806e+09	0	0.00165459
000523	2012	1	15966.2	19	0.048	0.0084	0.01413	0.449016	780	2359687	0.022938	1	0.3522	0	0	0		0.170072	2	0	000523	6.65929		6.05374	9.67823	10.6047	3.10275	14.674	1.79176	5.18844	1.84056e+09	0	0.000867467
000523	2013	1	82370.2	19	0.051	0.0117	0.026352	0.58191	739	3.37736e+06	0.030582	1	0.3522	0	0	0		0.170072	14	0	000523	6.6053		5.93246	11.319	10.6516	3.2437	15.0326	1.94591	5.30334	2.49587e+09	0	0.00330027
000523	2014	1	13599562	19	0.055	0.0144	0.022218	0.642641	704	4.2776e+06	0.041212	1	0.3522	0	0	0		0.170072	17	0	000523	6.55678		5.81848	16.4255	10.6966	3.52036	15.2689	2.07944	5.43153	3.01143e+09	0	0.451599
000523	2015	1	14591307	19	0.047	0.0127	0.03118	0.68796	746	4.73183e+06	0.029123	1	0.3523	0	0	0		0.170072	6	0	000523	6.61473		5.9515	16.4959	10.7573	3.92018	15.3698	2.19722	5.57203	3.52994e+09	0	0.413358
000523	2016	1	15289046	19	0.033	0.0122	0.034246	0.571952	805	5180459	0.022013	1	0.3004	0	0	0		0.170072	13	0	000523	6.69084		5.67549	16.5426	10.8092	4.15499	15.4604	2.30259	5.683	4.17027e+09	0.693147	0.36662
000523	2017	1	15918537	19	0.046	0.0096	0.034119	0.617673	848	5.67528e+06	0.021664	1	0.3004	0	0	0		0.170072	8	0	000523	6.74288		5.81047	16.583	10.8836	4.44741	15.5516	2.3979	5.75825	4.81264e+09	0	0.330765
000523	2018	1	14810765	19	0.026	0.009	0.033193	0.732223	834	7448019	-0.105046	1	0.3004	0	0	0		0.170072	8	1	000523	6.72623		5.76831	16.5109	10.9319	3.89011	15.8235	2.48491	5.76858	6.21165e+09	0.693147	0.238435
000523	2019	1	13728710	19	0.028	0.0076	0.035686	0.791522	1055	6830796	-0.065609	1	0.3104	0	0	0		0.170072	7	1	000523	6.9613		5.62629	16.435	10.964	3.94283	15.737	2.56495	5.76654	7.20649e+09	0.693147	0.190505
000525	2007	1	2.51234e+06	10	0.186	0.0028	0.025059	0.730627	1983	1.40172e+06	0.030041	1	0.2851		0	0		0.02525	1		000525	7.59237		6.89015	14.7367	10.2926	3.68543	14.1532	0	5.11668	2.7796e+09	0	0.0903849
000525	2008	1	2933423	10	0.111	0.0052	0.020758	0.756393	2183	1.44002e+06	0.017693	1	0.2851	0	0	0		0.02525	0	0	000525	7.68846		6.58926	14.8917	10.4094	3.50119	14.1802	0.693147	5.14168	3.14357e+09	0	0.0933151
000525	2009	1	4893813	10	0.069	0.0049	0.01952	0.800544	2490	1.50112e+06	0.005938	1	0.2851	0	0	0		0.02525	1	0	000525	7.82004		6.50891	15.4035	10.5147	3.45436	14.2217	1.09861	5.12622	3.7378e+09	0	0.130928
000525	2011	1	12323335	10	0.054	0.0052	0.018441	0.620172	3131	2.44441e+06	0.024977	0	0.4475	0	0	0		0.02525	1	0	000525	8.04911	0.00199981	6.23976	16.327	10.7474	3.61826	14.7093	1.60944	5.33897	7.65343e+09	0	0.161017
000525	2012	1	8548046	10	0.065	0.0058	0.01413	0.650526	3727	2445825	0.096075	0	0.4475	1	0	0		0.02525	0	0	000525	8.22336	0.0707075	6.01512	15.9612	10.8051	3.85299	14.7099	1.79176	5.44677	9.11559e+09	0	0.0937739
000525	2013	1	6.62033e+06	10	0.091	0.0053	0.026352	0.654953	3977	2594673	0.109652	0	0.4475	0	0	0		0.02525	0	0	000525	8.28828	0.123556	5.86813	15.7057	10.8732	3.73022	14.769	1.94591	5.45984	1.0319e+10	2.56495	0.0641567
000525	2014	1	27114438	10	0.069	0.0053	0.022218	0.630683	3868	2776364	0.111745	0	0.4475	0	0	0		0.02525	0	0	000525	8.26049	0.272762	5.69844	17.1156	10.9285	3.62006	14.8367	2.07944	5.45379	1.0739e+10	2.56495	0.252486
000525	2015	1	47173456	10	0.085	0.0053	0.03118	0.518339	2851	2.90114e+06	0.046291	0	0.4475	0	0	0		0.02525	13	1	000525	7.95543	0.200437	5.85015	17.6693	11.0019	3.31282	14.8806	2.19722	5.29148	8.27115e+09	2.56495	0.570338
000525	2016	1	43462200	10	0.097	0.0048	0.034246	0.540696	2917	3618273	0.02637	0	0.5175	0	0	0		0.02525	1	0	000525	7.97831	0.223081	5.60141	17.5874	11.0529	2.95902	15.1015	2.30259	5.21051	1.05545e+10	2.56495	0.411788
000525	2017	1	62026768	10	0.049	0.0062	0.034119	0.548565	3438	3.56229e+06	0.128463	0	0.5175	0	0	0		0.02525	6	1	000525	8.14264	0.166974	5.48993	17.9431	11.1362	3.2274	15.0859	2.3979	5.44669	1.22471e+10	2.56495	0.506459
000525	2018	1	55126696	10	0.08	0.0056	0.033193	0.644051	3599	3727249	0.136486	0	0.5175	0	0	0		0.02525	2	1	000525	8.18841	0.559074	5.46445	17.8251	11.1929	3.61092	15.1312	2.48491	5.49613	1.34144e+10	2.56495	0.410953
000525	2019	1	40626736	10	0.057	0.0047	0.035686	0.670422	3395	4.05382e+06	-0.076745	0	0.4584	0	0	0		0.02525	4	1	000525	8.13006	0.766273	5.46885	17.5199	11.2162	3.55592	15.2152	2.56495	5.31406	1.37627e+10	0	0.295194
000529	2009	0		19	0.055	0.0091	0.195732	0.295416	985	945517	0.086712	1	0.494	0	0	0			0	0	000529	6.89264		5.2087		10.4333	0.0634053	13.7595	1.09861	4.74405	9.31334e+08	0
000529	2010	0	89200.1	19	0.065	0.0046	0.145468	0.27863	950	1.04527e+06	0.082534	1	0.5018	0	0	0		0.170072	0	0	000529	6.85646	0.0923355	5.01486	11.3986	10.5248	-0.0798242	13.8598	1.38629	4.78093	9.93006e+08	0	0.00898284
000529	2011	0	50000.2	19	0.03	0.0095	0.168615	0.291967	971	1.14034e+06	0.087948	1	0.5018	0	0	0		0.170072	1	0	000529	6.87833	0.0145513	4.7503	10.8198	10.5871	-0.194811	13.9468	1.60944	4.8375	1.10727e+09	0	0.00451561
000529	2012	0	94530.8	19	0.048	0.0084	0.15464	0.298454	992	1.21521e+06	0.073929	1	0.5119	0	0	0		0.170072	9	0	000529	6.89972	0.0559157	4.55441	11.4567	10.6047	0.124496	14.0104	1.79176	4.88831	1.20549e+09	0	0.0078417
000529	2013	0	138059	19	0.051	0.0117	0.126843	0.293831	1028	1.26901e+06	0.088428	1	0.5126	0	0	0		0.170072	2	0	000529	6.93537	0.0615432	4.37189	11.8354	10.6516	0.164237	14.0537	1.94591	4.95826	1.30454e+09	0	0.010583
000529	2014	0	1.07603e+06	19	0.055	0.0144	0.125989	0.270361	1283	1.14805e+06	0.14405	1	0.5126	0	0	0		0.170072	4	0	000529	7.15696	0.299611	4.1685	13.8888	10.6966	0.19258	13.9536	2.07944	4.94737	1.47295e+09	0	0.0730529
000529	2015	0	2.014e+06	19	0.047	0.0127	0.123121	0.208073	916	1.5841e+06	0.065848	1	0.5126	0	0	0		0.170072	12	0	000529	6.82002		4.17624	14.5156	10.7573	0.219445	14.2755	2.19722	4.99116	1.45104e+09	0	0.138797
000529	2016	0	2157227	19	0.033	0.0122	0.163177	0.214726	902	1.76058e+06	0.085192	1	0.515	0	0	0		0.170072	49	0	000529	6.80461		4.05983	14.5843	10.8092	0.211119	14.3812	2.30259	5.03271	1.58804e+09	0	0.135842
000529	2017	0	1.77806e+06	19	0.046	0.0096	0.16956	0.291799	902	2.26503e+06	0.113459	1	0.515	0	0	0		0.170072	14	0	000529	6.80461		4.05046	14.391	10.8836	0.478306	14.6331	2.3979	5.0787	2.04306e+09	0	0.0870295
000529	2018	0	3.04861e+06	19	0.026	0.009	0.10873	0.256164	1749	1205487	0.111707	1	0.515	0	0	0		0.170072	12	0	000529	7.4668		3.88779	14.9302	10.9319	0.64231	14.0024	2.48491	5.09513	2.1084e+09	0	0.144594
000529	2019	0	5.98538e+06	19	0.028	0.0076	0.126814	0.301763	1647	1.55887e+06	0.144638	1	0.515	0	0	0		0.170072	13	0	000529	7.40671		3.69578	15.6048	10.964	0.810074	14.2595	2.56495	5.19277	2.56745e+09	0	0.233125
000531	2007	1	11733.3	19	0.142	0.0082	0.088442	0.628059	754	6102245	0.012857	1	0.3356		0	0		0.170072	0		000531	6.62539		9.03927	9.37019	10.2947	2.57263	15.6242	0	5.23993	4.60109e+09	0	0.000255012
000531	2008	1	238744	19	0.104	0.0095	0.094374	0.702541	793	6640604	-0.077024	1	0.3356	0	0	0		0.170072	0	0	000531	6.67582		9.07275	12.3831	10.3612	2.84594	15.7087	0.693147	5.16403	5.266e+09	0	0.00453369
000531	2009	1	486394	19	0.055	0.0091	0.091403	0.657278	776	8.07902e+06	0.266661	1	0.3356	0	0	0		0.170072	0	0	000531	6.65415		8.82808	13.0948	10.4333	2.57096	15.9048	1.09861	5.32639	6.26932e+09	0	0.00775832
000531	2010	1	966014	19	0.065	0.0046	0.091087	0.618082	760	8344234	0.124665	1	0.3356	0	0	0		0.170072	0	0	000531	6.63332		8.85739	13.7809	10.5248	2.68846	15.9371	1.38629	5.29142	6.34162e+09	0	0.0152329
000531	2011	1	775372	19	0.03	0.0095	0.090172	0.657995	1062	6114700	0.035671	1	0.2612	0	0	0		0.170072	0	0	000531	6.96791		8.88047	13.5611	10.5871	2.7618	15.6262	1.60944	5.26908	6.49381e+09	0	0.0119402
000531	2012	1	545424	19	0.048	0.0084	0.08713	0.6875	1058	7.46337e+06	0.12791	1	0.2612	0	0	0		0.170072	1	0	000531	6.96414		8.75485	13.2093	10.6047	2.49567	15.8255	1.79176	5.28519	7.89625e+09	0	0.00690739
000531	2013	1	697963	19	0.051	0.0117	0.08599	0.67673	1058	7928086	0.138014	1	0.2612	0	0	0		0.170072	2	0	000531	6.96414		8.68265	13.4559	10.6516	2.50243	15.8859	1.94591	5.36416	8.38792e+09	0	0.00832106
000531	2014	1	1.67998e+06	19	0.055	0.0144	0.078299	0.535875	1147	6.53284e+06	0.205734	1	0.2612	0	1	0		0.170072	1	0	000531	7.04491		8.60795	14.3343	10.6966	2.744	15.6924	2.07944	5.51854	7.49317e+09	0	0.0224202
000531	2015	1	2.662e+06	19	0.047	0.0127	0.086904	0.52846	1245	6.7248e+06	0.125299	1	0.2612	0	1	0		0.170072	1	0	000531	7.12689		8.58165	14.7946	10.7573	2.09094	15.7213	2.19722	5.26243	8.37238e+09	0	0.031795
000531	2016	1	3.84038e+06	19	0.033	0.0122	0.077196	0.533676	1203	7.6363e+06	0.145995	1	0.2612	0	1	0		0.170072	1	1	000531	7.09257		8.6145	15.1611	10.8092	2.33192	15.8484	2.30259	5.32416	9.18646e+09	0	0.0418048
000531	2017	1	7484052	19	0.046	0.0096	0.07925	0.541766	1227	7.4969e+06	0.047196	1	0.2612	1	1	0		0.170072	1	1	000531	7.11233		8.77801	15.8283	10.8836	2.59311	15.83	2.3979	5.26436	9.1987e+09	0	0.0813599
000531	2018	1	6.82687e+06	19	0.026	0.009	0.079902	0.588476	1231	8.37042e+06	0.020904	1	0.2612	1	1	0		0.170072	1	1	000531	7.11558		8.78798	15.7364	10.9319	2.6374	15.9402	2.48491	5.26603	1.0304e+10	0	0.0662547
000531	2019	1	6.44345e+06	19	0.028	0.0076	0.076206	0.602805	1185	9812808	0.100628	1	0.2612	1	1	0		0.170072	1	1	000531	7.0775		8.69654	15.6786	10.964	2.58128	16.0992	2.56495	5.33316	1.16282e+10	0	0.0554124
000532	2007	1	98298.8	19	0.142	0.0082	0.088442	0.245363	911	972075	0.089922	1	0.1347		0	0	2012	0.051596	0		000532	6.81454	0.102038	8.97853	11.4958	10.2947	0.201576	13.7872	0	4.15732	8.8556e+08	0	0.0111002
000532	2008	1	271487	19	0.104	0.0095	0.094374	0.192692	821	1.08921e+06	-0.061439	1	0.112	0	0	0	2012	0.051596	0	0	000532	6.71052	0.0630336	8.9515	12.5117	10.3612	0.0925147	13.901	0.693147	4.08844	8.94242e+08	0	0.0303595
000532	2009	1	206943	19	0.055	0.0091	0.091403	0.189438	637	1594073	0.066346	1	0.1006	0	0	0	2012	0.051596	0	0	000532	6.45677	0.113561	8.95178	12.2402	10.4333	0.0256214	14.2818	1.09861	4.08844	1.01542e+09	0	0.02038
000532	2010	1	177192	19	0.065	0.0046	0.091087	0.205617	657	1.88253e+06	0.03305	1	0.1006	0	0	0	2012	0.051596	0	0	000532	6.48768	0.162621	8.81299	12.085	10.5248	0.17906	14.4481	1.38629	4.20218	1.23682e+09	0	0.0143264
000534	2007	1		19	0.142	0.0082	0.088442	0.22102	496	1.9692e+06	0.219023	0	0.18677		0	0		0.055658	0		000534	6.20658		9.03564		10.2947	1.08785	14.4931	0	4.50771	9.76721e+08	0
000534	2008	1		19	0.104	0.0095	0.094374	0.511829	614	2.30896e+06	0.031805	0	0.1868	0	0	0		0.055658	0	0	000534	6.41999		8.62364		10.3612	0.318517	14.6523	0.693147	4.44292	1.4177e+09	0
000534	2009	1		19	0.055	0.0091	0.091403	0.512337	548	2.44753e+06	0.024094	0	0.1868	0	0	0		0.055658	0	0	000534	6.30628		8.49826		10.4333	0.604722	14.7106	1.09861	4.68746	1.34125e+09	0
000543	2007	1		12	0.136	0.0563	0.088442	0.40491	4268	2.40942e+06	0.012053	1	0.5454		0	0		0.040306	0		000543	8.3589		9.07275		9.33079	2.9529	14.6949	0	5.09816	1.02834e+10	0
000543	2008	1	31574.1	12	0.111	0.0483	0.094374	0.541113	4054	2.24228e+06	0.004639	1	0.5454	0	0	0		0.040306	0	0	000543	8.30746		9.07275	10.3601	9.44857	2.90785	14.623	0.693147	5.05332	9.09021e+09	0	0.000347341
000543	2009	1	19351.9	12	0.094	0.0424	0.091403	0.503836	3925	2.87769e+06	0.026023	1	0.5454	0	0	0		0.040306	0	0	000543	8.27512		9.07275	9.87054	9.59015	3.0214	14.8725	1.09861	5.13994	1.12949e+10	0	0.000171332
000543	2010	1	7129.64	12	0.041	0.0356	0.091087	0.58094	3784	3356618	0.056754	1	0.5454	0	0	0		0.040306	0	0	000543	8.23854		9.07275	8.87202	9.78662	3.14074	15.0264	1.38629	5.17439	1.27014e+10	0	0.00015004
000543	2012	1	176638	12	0.064	0.0341	0.08713	0.670248	3463	4.9778e+06	0.069968	1	0.5454	0	0	0		0.040306	0	0	000543	8.14989		8.91369	12.0819	10.0317	3.54166	15.4205	1.79176	5.5155	1.72381e+10	0	0.00102469
000543	2013	1	781413	12	0.188	0.0284	0.08599	0.543037	3772	5.78745e+06	0.164149	1	0.4269	0	0	0		0.040306	0	0	000543	8.23536		8.81182	13.5689	10.1221	3.97857	15.5712	1.94591	5.81055	2.18303e+10	0	0.0035795
000543	2014	1	355450336	12	0.074	0.0258	0.078299	0.455475	3665	6.27057e+06	0.105033	1	0.4269	0	0	0		0.040306	0	0	000543	8.20658		8.78243	19.6889	10.1952	3.99576	15.6514	2.07944	5.83314	2.29816e+10	0	1.54667
000543	2015	1	909797	12	0.075	0.0287	0.086904	0.424879	3571	6378927	0.126788	1	0.4269	0	0	0		0.040306	0	0	000543	8.1806		8.70501	13.721	10.2368	3.83872	15.6685	2.19722	5.82377	2.27791e+10	0	0.00399399
000543	2016	1	973989	12	0.161	0.0237	0.077196	0.450682	3562	7.60403e+06	0.080691	1	0.4269	0	0	0		0.040306	0	1	000543	8.17808		8.90024	13.7892	10.3148	3.99677	15.8442	2.30259	5.72054	2.70856e+10	0	0.00359597
000543	2017	1	665529	12	0.084	0.0204	0.07925	0.480776	3480	7.62863e+06	0.013028	1	0.4269	0	0	0		0.040306	0	1	000543	8.15479		8.97029	13.4083	10.4197	4.18811	15.8474	2.3979	5.72189	2.65476e+10	0	0.00250692
000543	2018	1	8.34812e+06	12	0.054	0.027	0.079902	0.501899	3539	8166117	0.05678	1	0.4281	0	0	0		0.040306	0	1	000543	8.1716		8.94405	15.9375	10.5337	4.23543	15.9155	2.48491	5.77367	2.88999e+10	0	0.0288863
000543	2019	1	11053032	12	0.068	0.0238	0.076206	0.4456	3498	9405171	0.057389	1	0.5493	0	0	0		0.040306	0	1	000543	8.15995		8.87913	16.2182	10.5839	4.34594	16.0568	2.56495	5.8736	3.28993e+10	0	0.0335966
000544	2007	0		16	0.212	0.0651	0.111979	0.345771	319	1.85276e+06	0.137427	1	0.3318		0	0	2012	0.277329	0		000544	5.76519		8.34175		9.51584	0.911243	14.4322	0	4.51276	5.91031e+08	0
000544	2008	0		16	0.126	0.0689	0.119722	0.381446	326	2.25941e+06	0.142459	1	0.3318	0	0	0	2012	0.277329	0	0	000544	5.7869		8.0335		9.62026	0.746358	14.6306	0.693147	4.50047	7.36567e+08	0
000544	2009	0		16	0.076	0.067	0.085406	0.309714	341	2185027	0.114172	1	0.3318	0	0	0	2012	0.277329	0	0	000544	5.83188		8.09785		9.69868	0.90244	14.5971	1.09861	4.51038	7.45094e+08	0
000544	2010	0	343333	16	0.052	0.0527	0.103421	0.410177	443	2250617	0.125391	1	0.3318	0	0	0	2012	0.277329	0	0	000544	6.09357		7.88416	12.7465	9.83975	0.732052	14.6267	1.38629	4.53102	9.97023e+08	0	0.0344358
000545	2013	1	6549.28	7	0.099	0.0491	0.026352	0.357445	543	2.16101e+06	0.125897	0	0.4616	1	0	0		0.448046	1	1	000545	6.29711	0.182888	5.77992	8.78711	10.1539	1.51333	14.5861	1.94591	4.72474	1.17343e+09	0	0.000558133
000545	2014	1	789050	7	0.167	0.0531	0.022218	0.231992	814	2597666	0.025677	0	0.373	1	0	0		0.448046	0	1	000545	6.70196	0.221381	5.72564	13.5786	10.1998	1.43207	14.7701	2.07944	4.60153	2.1145e+09	0	0.0373161
000545	2015	1	3034.72	7	0.128	0.0543	0.03118	0.300855	1085	2327034	0.074315	0	0.373	1	0	0		0.448046	1	0	000545	6.98934	0.314862	5.81996	8.47986	10.199	1.42339	14.6601	2.19722	4.56183	2.52483e+09	0	0.00015004
000545	2016	1	8786.33	7	0.103	0.048	0.034246	0.294113	1077	2503206	0.063479	0	0.373	1	0	0		0.448046	0	0	000545	6.98193	0.142297	5.5955	9.08095	10.2409	1.74654	14.7331	2.30259	4.76262	2.69595e+09	0	0.000325908
000545	2017	1	41037.7	7	0.088	0.0499	0.034119	0.271909	1074	2.5626e+06	0.082753	0	0.373	1	0	0		0.448046	0	1	000545	6.97915	0.36439	5.56106	10.6222	10.2874	2.28466	14.7565	2.3979	5.00851	2.75223e+09	0	0.00149107
000545	2018	1	32547.1	7	0.026	0.0473	0.033193	0.34333	1006	3107969	0.049702	0	0.373	1	0	0		0.448046	0	1	000545	6.91374	0.247544	5.58694	10.3904	10.3132	2.57898	14.9495	2.48491	5.0255	3.12662e+09	0	0.00104097
000545	2019	1	23349	7	0.06	0.0375	0.035686	0.32825	990	3.12243e+06	0.012045	0	0.373	1	0	0		0.448046	0	1	000545	6.89771	0.160155	5.5043	10.0583	10.34	2.71267	14.9541	2.56495	5.02566	3.0912e+09	0	0.000755336
000546	2014	0	18943462	7	0.167	0.0531	0.07176	0.581223	2265	1.80557e+06	0.079349	0	0.4105	0	0	0		0.200999	0	0	000546	7.72533		7.5941	16.757	10.1998	2.01121	14.4064	2.07944	4.92889	4.08962e+09	0	0.463208
000546	2015	0	2.76446e+06	7	0.128	0.0543	0.128614	0.543304	1709	2.5595e+06	0.142277	0	0.4105	0	0	0		0.200999	0	0	000546	7.44366		7.44257	14.8324	10.199	2.17558	14.7553	2.19722	5.07861	4.37418e+09	0	0.0631993
000546	2016	0	4765881	7	0.103	0.048	0.110721	0.544929	2077	2465078	0.140973	0	0.4096	1	0	0		0.200999	0	0	000546	7.63868		7.32208	15.377	10.2409	2.19601	14.7177	2.30259	5.1221	5.11997e+09	0	0.0930842
000546	2017	0	4.69352e+06	7	0.088	0.0499	0.122589	0.516107	3536	2.25977e+06	0.103269	0	0.3746	1	0	0		0.200999	0	1	000546	8.17075		7.61283	15.3617	10.2874	3.38298	14.6308	2.3979	5.34343	7.99055e+09	0	0.0587384
000565	2007	1		22	0.188	0.0224	0.025059	0.573606	864	1.14118e+06	0.069047	1	0.4053		0	0	2012	1.31018	0		000565	6.76157		6.73434		9.6377	1.34858	13.9476	0	4.25205	9.85981e+08	0
000565	2008	1		22	0.141	0.0235	0.020758	0.654727	823	1.52926e+06	0.058002	1	0.4053	0	0	0	2012	1.31018	0	0	000565	6.71296		6.47629		9.78746	1.15934	14.2403	0.693147	4.26312	1.25858e+09	0
000565	2009	1		22	0.092	0.0226	0.01952	0.541367	821	1.78649e+06	0.312403	1	0.4053	0	0	0	2012	1.31018	0	0	000565	6.71052		6.24612		9.91655	0.97494	14.3958	1.09861	4.31418	1.46671e+09	0
000565	2010	1		22	0.084	0.0222	0.021672	0.532023	1027	1.38529e+06	0.05097	1	0.4053	1	0	0	2012	1.31018	0	0	000565	6.9344		6.09698		10.0688	0.962441	14.1414	1.38629	4.27028	1.4227e+09	0
000565	2011	1		22	0.042	0.0309	0.018441	0.563589	1027	962540	-0.310681	1	0.4053	1	0	0	2012	1.31018	0	0	000565	6.9344		6.10074		10.2285	1.01097	13.7773	1.60944	4.32941	9.88529e+08	0
000565	2012	1		22	0.029	0.0385	0.01413	0.446647	1299	807680	0.105954	1	0.4054	0	0	1	2012	1.31018	0	0	000565	7.16935		5.8954		10.3248	1.09002	13.6019	1.79176	4.37038	1.04918e+09	0
000565	2013	1		22	0.054	0.0381	0.026352	0.383621	1208	802548	0.061374	1	0.4054	1	0	1	2012	1.31018	0	0	000565	7.09672		5.78441		10.402	1.03059	13.5955	1.94591	4.44816	9.69478e+08	0
000565	2014	1		22	0.031	0.0409	0.022218	0.331116	1155	825300	0.07015	1	0.4054	1	0	1	2012	1.31018	0	0	000565	7.05186		5.6963		10.4898	1.03574	13.6235	2.07944	4.45978	9.53222e+08	0
000565	2015	1	908.29	22	0.035	0.0356	0.03118	0.26697	1081	981330	0.18592	1	0.4055	1	0	1	2012	1.31018	1	0	000565	6.98564		5.73055	8.47986	10.56	1.24331	13.7967	2.19722	4.51923	1.06082e+09	0	0.00015004
000565	2017	1		22	0.028	0.0247	0.034119	0.334427	942	1.66777e+06	0.077584	1	0.4055	1	0	1	2012	1.31018	1	0	000565	6.84801		5.78572		10.7326	3.23829	14.327	2.3979	5.22963	1.57104e+09	0
000569	2008	1		23	0.135	0.0297	0.073399	0.894282	7277	267633	-0.987775	1	0.534	0	0	0	2013	2.06608	0	0	000569	8.89247		7.94592		9.43044	3.77543	12.5852	0.693147		1.94756e+09	0
000576	2007	0		19	0.142	0.0082	0.224219	0.591028	2374	421024	-0.069665	1	0.1982		0	0		0.151754	4		000576	7.77233		5.72585		10.2947	0.101267	12.9504	0	4.44062	9.99512e+08	0
000576	2008	0		19	0.104	0.0095	0.209947	0.597331	2280	420467	-0.125077	1	0.1982	0	0	0		0.151754	4	1	000576	7.73193		5.49938		10.3612	-0.235242	12.9491	0.693147	4.38981	9.58664e+08	0
000576	2013	0	228829	19	0.051	0.0117	0.098112	0.310645	450	3281786	0.035521	0	0.4155	0	0	0		0.151754	1	0	000576	6.10925		5.8317	12.3407	10.6516	0.441077	15.0039	1.94591	4.37644	1.4768e+09	0	0.0154949
000576	2014	0	12910753	19	0.055	0.0144	0.093697	0.294006	626	2.32627e+06	0.010055	0	0.4155	0	0	0		0.151754	1	0	000576	6.43935		5.5526	16.3736	10.6966	0.42426	14.6598	2.07944	4.3854	1.45624e+09	0	0.88658
000576	2015	0	11001586	19	0.047	0.0127	0.102968	0.384404	646	3.03113e+06	0.148057	0	0.4155	0	0	0		0.151754	1	1	000576	6.4708		5.4165	16.2136	10.7573	0.25382	14.9244	2.19722	4.27905	1.95811e+09	0	0.561847
000576	2016	0	10250819	19	0.033	0.0122	0.102899	0.170435	544	2.89795e+06	0.07877	0	0.4155	0	0	0		0.151754	1	1	000576	6.29895		5.40224	16.1429	10.8092	0.517147	14.8795	2.30259		1.57649e+09	0.693147	0.650232
000576	2017	0	3254016	19	0.046	0.0096	0.11677	0.15271	487	2483919	-0.278102	0	0.4155	0	0	0		0.151754	1	1	000576	6.18826		5.26462	14.9954	10.8836	0.483544	14.7253	2.3979	4.39471	1.20967e+09	1.09861	0.269001
000576	2018	0	1.31434e+06	19	0.026	0.009	0.118297	0.311863	235	7087519	0.08841	0	0.4155	0	0	0		0.151754	1	1	000576	5.45959		4.92999	14.0888	10.9319	0.24951	15.7738	2.48491	4.36812	1.66557e+09	1.38629	0.0789125
000576	2019	0	1225241	19	0.028	0.0076	0.102066	0.277351	232	6.83464e+06	0.087392	0	0.4155	0	0	0		0.151754	0	1	000576	5.44674		4.37656	14.0186	10.964	0.122615	15.7375	2.56495	4.6249	1.58564e+09	0	0.0772713
000578	2009	1		28	0.317	0.0751	0.01952	0.481878	9000	2.33244e+06	0.181653	1	0.4695	0	0	0			0	0	000578	9.10498		5.37931		9.42956	2.77375	14.6624	1.09861		2.0992e+10	0
000578	2010	1		28	0.087	0.0776	0.021672	0.510037	9925	2536592	0.167258	1	0.4695	0	0	0			0	0	000578	9.20281		5.22164		9.56283	2.71725	14.7463	1.38629		2.51757e+10	0
000591	2016	1	8015274	22	0.02	0.0272	0.077196	0.612976	2439	12205188	0.057826	1	0.3127	0	0	1	2012	1.31018	1	0	000591	7.79934		8.61148	15.8969	10.6458	2.82624	16.3174	2.30259	5.45113	2.97685e+10	2.56495	0.0269254
000591	2017	1	8824643	22	0.028	0.0247	0.07925	0.611733	2555	12347661	0.066507	1	0.3127	0	0	1	2012	1.31018	8	0	000591	7.84581		8.57129	15.9931	10.7326	2.94895	16.329	2.3979	5.55054	3.15483e+10	2.56495	0.0279719
000591	2018	1	9239790	22	0.02	0.0199	0.079902	0.623772	2050	16692384	0.067712	1	0.3127	0	0	1	2012	1.31018	6	0	000591	7.6256		8.49281	16.039	10.78	2.82154	16.6305	2.48491	5.61738	3.42194e+10	2.56495	0.0270016
000591	2019	1	23111593984	22	0.014	0.0251	0.076206	0.640408	1824	20531720	0.068329	1	0.3127	0	0	1	2012	1.31018	1	0	000591	7.50879		8.28989	19.9981	10.8341	2.61424	16.8375	2.56495	5.72553	3.74499e+10	2.56495	4.00987
000598	2007	1		27	0.522	0.0579	0.025059	0.564127	2093	848650	0.118743	1	0.2708		0	0	2013	2.22017	0		000598	7.64635		6.78713		9.24126	3.12605	13.6514	0	4.96571	1.77622e+09	0
000598	2008	1	96556.1	27	0.366	0.0662	0.020758	0.630833	3272	629032	-0.014482	1	0.2708	0	0	0	2013	2.22017	0	0	000598	8.09316		6.58549	11.4779	9.24126	3.09028	13.3519	0.693147	4.95585	2.05819e+09	0	0.0046913
000598	2009	1	61352.1	27	0.357	0.0604	0.01952	0.691609	3735	555446	-0.208563	1	0.2708	0	0	0	2013	2.22017	0	0	000598	8.2255		6.4706	11.0244	9.24126	2.93396	13.2275	1.09861	4.91264	2.07459e+09	0.693147	0.00295731
000600	2007	1	152907152	3	0.172	0.0448	0.088442	0.586268	685	14867993	0.138995	1	0.5497		0	0	2012	0.390482	0		000600	6.52942		9.01748	18.8453	9.63207	3.29649	16.5147	0	5.55322	1.01846e+10	0	1.50136
000600	2008	1	153813472	3	0.136	0.041	0.094374	0.603695	680	14809756	0.01663	1	0.5501	0	0	0	2012	0.390482	0	0	000600	6.52209		9.01511	18.8513	9.72083	3.20116	16.5108	0.693147	5.4333	1.00706e+10	0	1.52735
000600	2009	1	99853232	3	0.084	0.0299	0.091403	0.596122	662	15217933	0.024551	1	0.5501	0	0	0	2012	0.390482	0	0	000600	6.49527		8.9871	18.4192	9.79674	3.23886	16.538	1.09861	5.47568	1.00743e+10	0	0.991171
000600	2010	1	45173996	3	0.058	0.0327	0.091087	0.662253	670	18099698	0.003599	1	0.5501	0	0	0	2012	0.390482	0	0	000600	6.50728		8.94575	17.626	9.90578	3.3782	16.7114	1.38629	5.52147	1.21268e+10	0	0.372514
000600	2011	1	26724576	3	0.11	0.0452	0.090172	0.739262	718	21727604	0.005016	1	0.5501	0	0	0	2012	0.390482	0	0	000600	6.57647		8.91027	17.1011	10.0174	3.39868	16.8941	1.60944	5.55183	1.56004e+10	0	0.171307
000600	2012	1	25771394	3	0.101	0.0445	0.08713	0.751395	791	21503830	0.033747	1	0.5501	0	0	1	2012	0.390482	1	0	000600	6.6733		8.82617	17.0648	10.0641	3.29496	16.8837	1.79176	5.58326	1.70095e+10	0	0.151512
000600	2013	1	24571572	3	0.214	0.0462	0.08599	0.712163	4016	4.48195e+06	0.19755	1	0.5501	0	0	1	2012	0.390482	0	0	000600	8.29804		8.72032	17.0171	10.0803	3.53738	15.3156	1.94591	5.6435	1.79995e+10	0	0.136512
000600	2014	1	115176632	3	0.364	0.0436	0.078299	0.566119	4588	5507044	0.227341	1	0.6721	0	0	1	2012	0.390482	1	0	000600	8.4312		8.51876	18.562	10.097	3.57907	15.5215	2.07944	5.83845	2.52663e+10	0	0.455851
000600	2015	1	115407544	3	0.218	0.0446	0.086904	0.513648	4813	5369881	0.193167	1	0.6721	0	0	1	2012	0.390482	0	0	000600	8.47908		8.44373	18.564	10.1315	3.41152	15.4963	2.19722	5.85131	2.58452e+10	0	0.446533
000600	2016	1	134974624	3	0.095	0.0433	0.077196	0.546095	4723	6.19097e+06	0.129412	1	0.6731	0	0	1	2012	0.390482	0	1	000600	8.4602		8.64	18.7206	10.1887	3.62079	15.6386	2.30259	5.79464	2.92399e+10	0	0.46161
000600	2017	1	134566848	3	0.116	0.0424	0.07925	0.583054	4726	6594320	0.015776	1	0.6563	0	0	1	2012	0.390482	0	1	000600	8.46083		8.83286	18.7176	10.2399	3.9093	15.7017	2.3979	5.69861	3.11648e+10	0.693147	0.431792
000600	2018	1	122544632	3	0.307	0.0409	0.079902	0.577559	4443	7.16904e+06	0.039423	1	0.6563	0	0	1	2012	0.390482	6	1	000600	8.39909		8.81978	18.624	10.2724	4.16231	15.7853	2.48491	5.82923	3.1852e+10	0	0.384731
000600	2019	1	161422752	3	0.108	0.0402	0.076206	0.570936	4540	7.12736e+06	0.055789	1	0.6563	0	0	1	2012	0.390482	4	1	000600	8.42068		8.75342	18.8995	10.3141	4.09589	15.7795	2.56495	5.84405	3.23582e+10	0	0.498861
000601	2007	1		19	0.142	0.0082	0.088442	0.586935	5339	1.51899e+06	0.030457	1	0.0985		0	0		0.750684	0		000601	8.58279		9.07275		10.2947	2.50503	14.2336	0	4.94575	8.1099e+09	0
000601	2008	1		19	0.104	0.0095	0.094374	0.617894	5111	1.61244e+06	-0.029469	1	0.0985	0	0	0		0.750684	0	0	000601	8.53915		8.97685		10.3612	2.5015	14.2933	0.693147	4.9521	8.24116e+09	0
000601	2009	1	2.87088e+06	19	0.055	0.0091	0.091403	0.626987	4599	1.83611e+06	0.013864	1	0.1685	0	0	0		0.750684	0	0	000601	8.43359		8.8454	14.8701	10.4333	2.05338	14.4232	1.09861	4.89792	8.44428e+09	0	0.0339979
000601	2010	1	2.58138e+06	19	0.065	0.0046	0.091087	0.619481	4858	1.7301e+06	0.025249	1	0.1685	0	0	0		0.750684	0	0	000601	8.48838		8.78106	14.7638	10.5248	2.26574	14.3637	1.38629	4.98963	8.40481e+09	0	0.0307131
000601	2011	1	2.29188e+06	19	0.03	0.0095	0.090172	0.602083	4569	1.78824e+06	0.02857	1	0.1685	0	0	0		0.750684	0	0	000601	8.42705		8.81241	14.6449	10.5871	2.20616	14.3967	1.60944	4.98081	8.17048e+09	0	0.0280507
000601	2012	1	2.00238e+06	19	0.048	0.0084	0.08713	0.603037	4591	1.84866e+06	0.04384	1	0.1685	0	0	0		0.750684	0	0	000601	8.43185		8.67116	14.5098	10.6047	2.01601	14.43	1.79176	5.03748	8.48718e+09	0	0.023593
000601	2013	1	1.90716e+06	19	0.051	0.0117	0.08599	0.570881	4315	2.01384e+06	0.057437	1	0.1443	0	0	0		0.750684	0	0	000601	8.36985		8.64391	14.4611	10.6516	2.11183	14.5156	1.94591	5.12076	8.68972e+09	0	0.0219473
000601	2014	1	1.58893e+06	19	0.055	0.0144	0.078299	0.535824	4375	1.96841e+06	0.069326	1	0.1443	0	0	0		0.750684	1	0	000601	8.38366		8.68526	14.2786	10.6966	2.43797	14.4927	2.07944	5.17622	8.6118e+09	0	0.0184506
000601	2015	1	1.74506e+06	19	0.047	0.0127	0.086904	0.506576	4430	1.92046e+06	0.071206	1	0.15	0	0	0		0.750684	2	0	000601	8.39615		8.61796	14.3723	10.7573	2.40652	14.4681	2.19722	5.21665	8.50765e+09	0	0.0205117
000601	2016	1	1578883	19	0.033	0.0122	0.077196	0.490746	4590	1.92444e+06	0.10422	1	0.15	0	0	0		0.750684	2	1	000601	8.43163		8.58281	14.2722	10.8092	2.49397	14.4701	2.30259	5.30368	8.8332e+09	0	0.0178744
000601	2017	1	1160937	19	0.046	0.0096	0.07925	0.482853	4828	1.89864e+06	0.100042	0		0	0	0		0.750684	2	1	000601	8.48219		8.66259	13.9647	10.8836	2.66997	14.4567	2.3979	5.29497	9.16665e+09	0	0.0126648
000601	2018	1	697541	19	0.026	0.009	0.079902	0.519525	5189	1.9308e+06	0.067037	0		0	0	0		0.750684	0	1	000601	8.5543		8.73727	13.4553	10.9319	2.68126	14.4734	2.48491	5.23442	1.00189e+10	0	0.00696225
000601	2019	1	504963	19	0.028	0.0076	0.076206	0.543918	4962	2.25871e+06	0.084353	0		0	0	0		0.750684	0	1	000601	8.50956		8.65332	13.1322	10.964	2.82609	14.6303	2.56495	5.35357	1.12077e+10	0	0.0045055
000602	2010	1		19	0.065	0.0046	0.091087	0.747126	392	5152791	-0.071693	1	0.2963	0	0	0		0.423106	0	0	000602	5.97126		9.05264		10.5248	2.25415	15.455	1.38629		2.01989e+09	0
000602	2012	1		19	0.048	0.0084	0.08713	0.629277	2318	5605358	0.187662	1	0.7505	0	0	0		0.423106	0	0	000602	7.74846		8.70648		10.6047	2.88294	15.5392	1.79176		1.29932e+10	0
000606	2007	1	26400	28	0.11	0.111	0.025059	0.422671	1226	677448	0.052263	1	0.1957		0	0		3.66218	0		000606	7.11151		6.52615	10.1811	9.29349	0.909253	13.4261	0	4.24911	8.30552e+08	0	0.00317861
000606	2008	1	36450	28	0.124	0.1191	0.020758	0.442906	1218	733688	0.028161	1	0.1957	0	0	0		3.66218	0	0	000606	7.10497		6.30047	10.5037	9.41369	1.25708	13.5058	0.693147	4.38268	8.93632e+08	0	0.00407886
000606	2009	1	28000	28	0.317	0.0751	0.01952	0.414606	1164	907308	-0.035019	0	0.162	0	0	0		3.66218	0	0	000606	7.05962		6.06139	10.24	9.42956	1.32798	13.7182	1.09861	4.47093	1.05611e+09	0	0.00265125
000609	2007	1		1	0.077	0.003	0.025059	0.407498	110	10268000	0.212427	0	0.2482		0	0	2012	0.655252	0		000609	4.95583		6.4732		10.9317	1.35124	16.1445	0	4.72029	1.12948e+09	0
000609	2008	1		1	0.064	0.008	0.020758	0.213445	108	9612071	0.17232	0	0.2482	0	0	0	2012	0.655252	0	0	000609	4.95583		4.8601		10.9514	0.0989047	16.0785	0.693147	5.55265	1.0381e+09	0
000609	2009	1		1	0.026	0.0052	0.01952	0.215066	119	8902241	0.018122	0	0.2482	0	0	0	2012	0.655252	0	0	000609	4.95583		6.36816		11.0055	-1.73496	16.0018	1.09861	4.08844	1.05937e+09	0
000611	2012	0		5	0.166	0.1078	0.041329	0.185848	182	3.94266e+06	-0.078949	0	0.1554	0	0	0	2014	1.43609	0	0	000611	5.20401		4.81729		10.3341	-0.84051	15.1874	1.79176	4.08844	7.17563e+08	0
000611	2013	0		5	0.521	0.1275	0.040023	0.194868	151	4.89913e+06	0.019138	0	0.1243	0	0	0	2014	1.43609	0	0	000611	5.01728		4.73985		10.3913	0.962607	15.4046	1.94591	4.86188	7.39768e+08	0
000611	2014	0		5	0.522	0.1128	0.047994	0.229481	118	5.9983e+06	-0.092118	0	0.1243	0	0	1	2014	1.43609	7	0	000611	4.95583		4.5521		10.443	-1.73496	15.607	2.07944		7.07799e+08	0
000611	2017	0		5	0.281	0.0891	0.097637	0.598095	142	13468219	-0.041589	0	0.1243	0	0	0		1.41286	5	0	000611	4.95583		4.12764		10.613	-1.73496	16.4158	2.3979		1.91249e+09	0
000611	2018	0		5	0.207	0.0756	0.079548	0.639204	35	48225252	-0.366563	0	0.1184	0	0	0		1.41286	5	0	000611	4.95583		4.20443		10.6794	-1.73496	17.04	2.48491		1.68788e+09	0
000612	2007	1	1.25059e+06	16	0.212	0.0651	0.114603	0.51892	4370	784907	0.344579	1	0.29		0	0		0.256129	0		000612	8.38252	0.242871	5.75661	14.0391	9.51584	3.30737	13.5733	0	5.38667	3.43004e+09	0	0.0364599
000612	2009	1	1.82716e+06	16	0.076	0.067	0.115784	0.494623	4079	959667	0.097675	1	0.29	0	0	0		0.256129	0	0	000612	8.31361	0.204308	5.81941	14.4183	9.69868	3.31086	13.7743	1.09861	5.31079	3.91448e+09	0	0.046677
000612	2010	1	4.04175e+06	16	0.052	0.0527	0.136014	0.483829	4059	974696	0.056711	1	0.24	1	0	0		0.256129	0	0	000612	8.30869	0.0813163	5.47387	15.2122	9.83975	3.23112	13.7899	1.38629	5.341	3.95629e+09	0	0.10216
000612	2011	1	3.57086e+06	16	0.075	0.0544	0.123612	0.502092	4072	1208764	0.155579	1	0.24	1	0	0		0.256129	0	0	000612	8.31189	0.197615	5.32181	15.0883	9.92964	3.19447	14.0051	1.60944	5.33853	4.92209e+09	0	0.0725478
000612	2012	1	3.09998e+06	16	0.048	0.0467	0.135235	0.602019	4007	1535104	-0.006274	1	0.24	1	0	0		0.256129	0	0	000612	8.2958	0.147284	5.18424	14.9469	9.99314	3.25384	14.2441	1.79176	5.3153	6.15116e+09	0	0.0503967
000612	2013	1	3.17521e+06	16	0.134	0.04	0.135026	0.399113	4245	1.69502e+06	0.060163	1	0.1775	1	0	0		0.256129	0	0	000612	8.3535	0.334964	5.0111	14.9709	10.0489	3.01515	14.3432	1.94591	5.32528	7.19538e+09	0	0.0441284
000612	2014	1	4.21708e+06	16	0.158	0.0371	0.124408	0.48312	4150	2.20407e+06	0.075394	0		1	0	0		0.256129	0	0	000612	8.33086	0.331458	4.89051	15.2547	10.1116	3.07263	14.6058	2.07944	5.32226	9.14689e+09	0	0.0461039
000612	2015	1	3.44264e+06	16	0.091	0.0392	0.15686	0.447863	4051	2.12993e+06	-0.013124	0		1	0	0		0.256129	0	0	000612	8.30672		4.90328	15.0517	10.1627	2.972	14.5716	2.19722	5.24255	8.62833e+09	0	0.0398992
000612	2016	1	2.96147e+06	16	0.17	0.0445	0.144959	0.378894	3940	1848355	0.021937	0		1	0	0		0.256129	0	0	000612	8.27894		4.72271	14.9012	10.2173	2.70096	14.4298	2.30259	5.21978	7.28252e+09	0	0.0406655
000612	2017	1	2942606	16	0.112	0.0485	0.146383	0.369023	3886	1.92094e+06	0.037309	0		0	0	0		0.256129	0	1	000612	8.26514		4.81163	14.8948	10.3062	3.12022	14.4683	2.3979	5.28424	7.46478e+09	0	0.0394199
000612	2018	1	3.56645e+06	16	0.065	0.0458	0.095989	0.432418	2913	2.55549e+06	-0.104636	0		1	0	0		0.256129	0	1	000612	7.97694		4.92508	15.0871	10.3875	3.21409	14.7538	2.48491	5.25542	7.44413e+09	0	0.0479095
000612	2019	1	5220524	16	0.076	0.0394	0.122086	0.384877	2747	2.55304e+06	0.02472	0	0.173	1	1	0		0.256129	0	1	000612	7.91826		4.83969	15.4681	10.4266	3.09513	14.7528	2.56495	5.30128	7.01321e+09	0	0.0744384
000627	2007	1	4164.93	17	0.192	0.0197	0.025059	0.346167	1562	847982	0.122837	0	0.2017		0	0		0.128924	0		000627	7.35372	0.313291	6.78777	8.47986	9.56655	2.23169	13.6506	0	4.58381	1.32455e+09	0	0.000314442
000627	2008	1	832.89	17	0.132	0.0199	0.020758	0.235789	1611	1.22875e+06	0.005571	0	0.2378	0	0	0		0.128924	0	0	000627	7.38461	0.285668	6.58315	8.47986	9.69935	2.15082	14.0215	0.693147	4.57982	1.97952e+09	0	0.00015004
000627	2009	1		17	0.201	0.0224	0.01952	0.269647	1644	1.31127e+06	0.033111	0	0.2378	0	0	0		0.128924	0	0	000627	7.40489	0.509318	6.45612		9.83895	2.10224	14.0865	1.09861	4.62474	2.15573e+09	0
000627	2010	1		17	0.159	0.0206	0.021672	0.189368	1760	1.1229e+06	0.018331	0	0.2378	0	0	0		0.128924	0	0	000627	7.47307	0.327103	6.28349		10.0159	2.23675	13.9314	1.38629	4.7139	1.97631e+09	0
000627	2011	1		17	0.043	0.0266	0.018441	0.249239	1449	1299941	-0.073885	0	0.2378	0	0	0		0.128924	0	0	000627	7.27863	0.257729	6.2794		10.1606	2.03411	14.0778	1.60944	4.65914	1.88361e+09	0
000627	2012	1		17	0.061	0.0281	0.01413	0.255418	1487	1388519	0.007897	0	0.2378	0	0	0		0.128924	0	0	000627	7.30452	0.638789	6.0792		10.2531	1.71086	14.1437	1.79176	4.50439	2.06473e+09	0
000627	2013	1		17	0.094	0.025	0.026352	0.334133	1518	1.42092e+06	-0.072368	0	0.2378	0	0	0		0.128924	0	0	000627	7.32515	0.633608	6.00511		10.3386	1.87815	14.1668	1.94591	4.58013	2.15695e+09	0
000627	2014	1		17	0.089	0.0225	0.022218	0.293458	1500	1.40567e+06	0.057848	0	0.2378	0	0	0		0.128924	0	0	000627	7.31322	0.737806	5.89961		10.4224	1.70014	14.156	2.07944	4.50042	2.1085e+09	0
000627	2015	1		17	0.051	0.024	0.03118	0.259628	1428	1.68712e+06	0.142134	0	0.2423	0	1	0		0.128924	0	0	000627	7.26403	0.694313	5.94409		10.4738	1.27606	14.3385	2.19722	4.37316	2.40921e+09	0
000629	2007	1		23	0.181	0.0328	0.098459	0.526802	21915	1.04154e+06	0.090537	1	0.4772		0	0		3.05189	0		000629	9.99493	1.51518	8.13291		9.2933	5.66966	13.8562	0	5.83346	2.28253e+10	0
000629	2008	1		23	0.135	0.0297	0.073399	0.492897	21012	1.20671e+06	-0.036357	1	0.3893	0	0	0		3.05189	0	0	000629	9.95285	1.57549	7.96527		9.43044	5.77951	14.0034	0.693147	5.90824	2.53554e+10	0.693147
000629	2009	1		23	0.062	0.0247	0.073342	0.719732	79196	707527	-0.105043	1	0.3063	0	0	0		3.05189	4	0	000629	10.6841	2.30795	8.04416		9.52362	6.14507	13.4695	1.09861	5.98809	5.60333e+10	0
000629	2011	1	318295	23	0.073	0.0355	0.073587	0.525744	16516	1.89711e+06	0.000116	1	0.3063	0	0	0		3.05189	2	0	000629	9.71208	2.47622	7.75808	12.6707	9.84966	6.07984	14.4558	1.60944	6.26418	3.13326e+10	2.07944	0.00101586
000629	2018	1		23	0.035	0.0589	0.095989	0.351754	3391	3.49913e+06	0.344579	1	0.3549	1	0	0		3.05189	11	1	000629	8.12888	0.0953166	4.56753		10.3979	3.98733	15.068	2.48491	5.91222	1.18656e+10	0
000629	2019	1		23	0.025	0.0608	0.122086	0.256702	3376	3840681	0.15199	1	0.3549	1	0	0		3.05189	13	1	000629	8.12445	0.221917	4.68514		10.44	3.94657	15.1612	2.56495	5.80008	1.29661e+10	0
000630	2007	1	62915.3	12	0.136	0.0563	0.114603	0.698059	13078	1.51027e+06	0.162376	1	0.56923		0	0	2012	0.057898	0		000630	9.47869		5.95401	11.0495	9.33079	5.47233	14.2278	0	6.05843	1.97513e+10	0	0.000318537
000630	2008	1	20482.6	12	0.111	0.0483	0.141873	0.644369	14883	1.29527e+06	0.109633	1	0.5692	0	0	0	2012	0.057898	0	0	000630	9.60798		5.8475	9.92733	9.44857	5.35896	14.0742	0.693147	6.0486	1.92774e+10	0	0.00015004
000630	2009	1		12	0.094	0.0424	0.115784	0.712469	15781	1.51314e+06	0.106372	1	0.5692	0	0	0	2012	0.057898	0	0	000630	9.66656		5.87601		9.59015	5.15558	14.2297	1.09861	5.95879	2.38789e+10	0
000630	2010	1		12	0.041	0.0356	0.136014	0.742978	15498	2.07589e+06	0.130424	1	0.56923	0	0	0	2012	0.057898	0	0	000630	9.64847		5.51177		9.78662	5.4804	14.5459	1.38629	6.18254	3.21722e+10	0
000630	2011	1		12	0.052	0.0305	0.123612	0.645426	15844	2.03652e+06	0.143426	1	0.5183	0	0	0	2012	0.057898	0	0	000630	9.67055		5.29245		9.93644	5.64729	14.5268	1.60944	6.32828	3.22666e+10	0
000630	2012	1		12	0.064	0.0341	0.135235	0.697281	15966	2.49861e+06	0.085694	1	0.5183	0	0	1	2012	0.057898	0	1	000630	9.67822		5.12036		10.0317	5.73347	14.7312	1.79176	6.35763	3.98928e+10	0.693147
000630	2013	1		12	0.188	0.0284	0.135026	0.699186	16129	2.46434e+06	0.051395	1	0.5183	0	0	1	2012	0.057898	0	1	000630	9.68837		5.0223		10.1221	5.64649	14.7174	1.94591	6.35065	3.97474e+10	1.79176
000630	2014	1		12	0.074	0.0258	0.124408	0.666115	16272	2.88392e+06	0.020276	1	0.3955	1	0	1	2012	0.057898	6	1	000630	9.6972		4.93589		10.1952	5.96413	14.8747	2.07944	6.41705	4.69272e+10	0.693147
000630	2015	1		12	0.075	0.0287	0.15686	0.66883	16051	2751697	-0.048009	1	0.3955	0	0	1	2012	0.057898	0	1	000630	9.68353		4.90116		10.2368	5.91454	14.8277	2.19722	6.40107	4.41675e+10	0.693147
000630	2016	1		12	0.161	0.0237	0.144959	0.60694	16054	2.77774e+06	0.010838	1	0.3955	1	0	1	2012	0.057898	0	1	000630	9.68371		4.78519		10.3148	5.88466	14.8371	2.30259	6.40959	4.45939e+10	0
000630	2017	1		12	0.084	0.0204	0.146383	0.611346	15882	3.00929e+06	0.031759	1	0.3653	0	0	1	2012	0.057898	0	1	000630	9.67294		4.77614		10.4197	5.91041	14.9172	2.3979	6.39875	4.77936e+10	0.693147
000630	2018	1		12	0.054	0.027	0.095989	0.585336	15795	2974750	0.039534	1	0.3653	0	0	1	2012	0.057898	2	1	000630	9.66745		4.81095		10.5337	5.97358	14.9057	2.48491	6.41023	4.69862e+10	1.38629
000630	2019	1		12	0.068	0.0238	0.122086	0.582374	15292	3.13311e+06	0.045335	1	0.3653	0	0	1	2012	0.057898	10	1	000630	9.63509		4.82553		10.5839	6.07577	14.9575	2.56495	6.45281	4.79115e+10	0.693147
000635	2007	1	198740	29	0.499	0.1373	0.025059	0.80923	2702	1.37816e+06	0.263793	1	0.2118		0	0	2013	1.52005	0		000635	7.90175		6.59205	12.1998	9.42787	2.66408	14.1363	0	4.97488	3.72378e+09	0	0.00533703
000635	2008	1	387510	29	0.522	0.1237	0.020758	0.806885	3535	1.12549e+06	0.107208	1	0.2191	1	0	0	2013	1.52005	0	0	000635	8.17047		6.44509	12.8675	9.59376	2.81398	13.9337	0.693147	4.97154	3.97859e+09	0	0.00973988
000635	2009	1	432749	29	0.325	0.1149	0.01952	0.758209	3429	1.094e+06	0.057639	1	0.2211	0	0	0	2013	1.52005	0	0	000635	8.14002		6.37059	12.9779	9.68103	2.65655	13.9054	1.09861	4.95859	3.75133e+09	0	0.0115359
000635	2010	1	348251	29	0.246	0.0941	0.021672	0.745928	3326	1.10602e+06	0.136734	1	0.2228	0	0	0	2013	1.52005	0	0	000635	8.10953		6.16588	12.7607	9.84406	2.75995	13.9163	1.38629	5.05299	3.67864e+09	0	0.00946685
000635	2011	1	219269	29	0.188	0.087	0.018441	0.731939	3320	1.12953e+06	0.103874	1	0.2228	1	0	0	2013	1.52005	0	0	000635	8.10772		6.16466	12.2981	9.96581	2.77982	13.9373	1.60944	5.08782	3.75003e+09	0	0.00584715
000635	2012	1	115663	29	0.306	0.0849	0.01413	0.26082	3220	1.12608e+06	0.011329	1	0.5125	0	0	0	2013	1.52005	0	0	000635	8.07714		6.01353	11.6584	10.0273	2.8652	13.9343	1.79176	5.07544	3.62597e+09	0	0.00318986
000635	2013	1	2.17059e+06	29	0.522	0.0761	0.026352	0.227402	2875	1.23538e+06	0.028065	1	0.5125	0	0	1	2013	1.52005	0	1	000635	7.96381		5.84433	14.5905	10.0716	2.75176	14.0269	1.94591	5.11571	3.55172e+09	0	0.0611138
000635	2014	1	2420990	29	0.522	0.063	0.022218	0.106284	2563	1.20841e+06	0.018893	1	0.5125	0	0	1	2013	1.52005	0	1	000635	7.84893		5.69604	14.6997	10.0953	2.36037	14.0048	2.07944	5.03351	3.09714e+09	0	0.0781685
000635	2015	1	2671386	29	0.414	0.0406	0.03118	0.111514	2525	1.24508e+06	0.010636	1	0.5125	0	0	1	2013	1.52005	0	1	000635	7.834		5.8341	14.7981	10.1176	2.30836	14.0347	2.19722	4.99064	3.14382e+09	0	0.0849727
000635	2016	1	2.92178e+06	29	0.522	0.0277	0.034246	0.130624	2332	1.428e+06	0.037924	1	0.5125	1	0	1	2013	1.52005	0	0	000635	7.75448		5.56545	14.8877	10.1617	2.13899	14.1718	2.30259	5.03279	3.33009e+09	0	0.0877388
000635	2017	1	3.5029e+06	29	0.267	0.0694	0.034119	0.13317	2235	1.54101e+06	0.031255	1	0.5125	0	0	1	2013	1.52005	2	1	000635	7.712		5.63723	15.0691	10.2722	2.48195	14.2479	2.3979	5.06838	3.44416e+09	0	0.101705
000635	2018	1	3.0491e+06	29	0.222	0.0655	0.033193	0.156592	2172	1.44381e+06	0.01015	1	0.5125	0	0	1	2013	1.52005	0	1	000635	7.6834		5.65341	14.9304	10.3353	2.70067	14.1828	2.48491	5.03751	3.13596e+09	0	0.0972302
000635	2019	1	2.10107e+06	29	0.164	0.0706	0.035686	0.137681	2180	1.42124e+06	0.019121	1	0.5125	0	1	1	2013	1.52005	0	1	000635	7.68708		5.56279	14.558	10.3701	2.85884	14.167	2.56495	5.06599	3.09831e+09	0	0.0678134
000637	2007	1		19	0.142	0.0082	0.457319	0.088916	1040	813711	0.164124	0	0.295		0	0		0.342952	0		000637	6.94698		6.46159		10.2947	3.23255	13.6094	0	5.18346	8.4626e+08	0
000637	2008	1		19	0.104	0.0095	0.119513	0.051395	1075	655600	0.01613	0	0.295	0	0	0		0.342952	0	0	000637	6.98008		6.19056		10.3612	3.11988	13.3933	0.693147	5.23904	7.04769e+08	0
000637	2009	1		19	0.055	0.0091	0.114444	0.19575	1056	876429	0.204103	0	0.295	0	0	0		0.342952	1	0	000637	6.96224		6.5265		10.4333	3.09983	13.6836	1.09861	5.11823	9.25509e+08	0
000637	2010	1		19	0.065	0.0046	0.457319	0.051395	979	851395	0.108185	0	0.295	0	0	0		0.342952	0	0	000637	6.88653		6.20603		10.5248	3.10541	13.6546	1.38629	5.24119	8.33516e+08	0
000637	2011	1		19	0.03	0.0095	0.379371	0.051395	626	1.16394e+06	0.010217	0	0.295	0	0	0		0.342952	0	0	000637	6.43935		6.02588		10.5871	3.04602	13.9673	1.60944	5.32415	7.28624e+08	0
000637	2012	1		19	0.048	0.0084	0.172544	0.127677	644	1.46161e+06	0.045385	0	0.295	0	0	0		0.342952	0	0	000637	6.4677		5.96349		10.6047	2.91127	14.1951	1.79176	5.25728	9.41278e+08	0
000637	2013	1		19	0.051	0.0117	0.316433	0.169992	655	1.5875e+06	0.06137	0	0.295	0	0	0		0.342952	0	0	000637	6.48464		5.93686		10.6516	2.79066	14.2777	1.94591	5.22951	1.03981e+09	0
000637	2014	1	1.08511e+06	19	0.055	0.0144	0.201895	0.261497	642	1.88839e+06	0.088864	0	0.295	0	0	0		0.342952	0	0	000637	6.46459		5.87337	13.8972	10.6966	3.02484	14.4512	2.07944	5.33231	1.21234e+09	0	0.0895054
000637	2015	1		19	0.047	0.0127	0.457319	0.256789	647	1965684	0.104114	0	0.295	0	0	0		0.342952	0	0	000637	6.47235		6.26443		10.7573	3.16718	14.4914	2.19722	5.23639	1.2718e+09	0
000637	2016	1		19	0.033	0.0122	0.448785	0.26409	626	2.04447e+06	0.071808	0	0.295	0	0	0		0.342952	0	0	000637	6.43935		6.11577		10.8092	3.19544	14.5307	2.30259	5.21435	1.27984e+09	0
000637	2017	1		19	0.046	0.0096	0.361557	0.181275	624	1937649	0.110198	0	0.295	0	0	0		0.342952	0	0	000637	6.43615		6.0151		10.8836	3.51177	14.477	2.3979	5.37565	1.20909e+09	0
000637	2018	1		19	0.026	0.009	0.402874	0.236019	622	1.99316e+06	0.043387	0	0.295	0	0	0		0.342952	0	1	000637	6.43294		5.86171		10.9319	3.42031	14.5052	2.48491	5.36085	1.23974e+09	0
000637	2019	1	1.24901e+06	19	0.028	0.0076	0.396212	0.312399	665	2.26056e+06	0.096361	0	0.295	0	0	0		0.342952	0	1	000637	6.49979		5.97815	14.0379	10.964	3.47201	14.6311	2.56495	5.35791	1.50327e+09	0	0.0830859
000639	2011	0		15	0.142	0.0281	0.168615	0.347867	1772	795500	0.124117	0	0.4196	0	0	0		0.015205	0	0	000639	7.47986	0.0344763	4.66017		10.347	-0.0116057	13.5867	1.60944	4.92771	1.40963e+09	0
000639	2012	0		15	0.141	0.0261	0.15464	0.284061	1906	750706	0.139659	0	0.4196	0	0	0		0.015205	0	0	000639	7.55276	0.309915	4.44976		10.4166	0.462044	13.5288	1.79176	5.04724	1.43085e+09	0
000639	2013	0		15	0.163	0.0242	0.126843	0.193606	1645	873162	0.156224	0	0.4196	0	0	0		0.015205	0	0	000639	7.4055	0.0280963	4.23856		10.4885	0.293511	13.6799	1.94591	5.05887	1.43635e+09	0
000639	2014	0		15	0.26	0.0235	0.125989	0.344343	1474	1.2616e+06	0.096365	0	0.4196	0	0	0		0.015205	0	0	000639	7.29573	0.198775	3.97393		10.5329	-0.0140622	14.0479	2.07944	4.96012	1.85961e+09	0
000639	2015	0		15	0.165	0.023	0.123121	0.219564	1576	1.10563e+06	0.107567	0	0.4213	0	0	0		0.015205	2	0	000639	7.36265	0.262669	3.97634		10.5997	0.171661	13.9159	2.19722	5.02812	1.74248e+09	0
000639	2016	0		15	0.214	0.0185	0.163177	0.695448	2197	3.79435e+06	0.059934	0	0.35	0	0	0		0.015205	1	0	000639	7.69485	0.224755	3.86809		10.6287	0.509505	15.149	2.30259	5.16414	8.33618e+09	0
000639	2017	0		15	0.171	0.0197	0.16956	0.64059	2250	3.42527e+06	0.151939	0	0.3598	0	0	0		0.015205	0	0	000639	7.71869	0.248912	3.75362		10.6782	1.07203	15.0467	2.3979	5.41562	7.70685e+09	0
000639	2018	0	19648610	15	0.093	0.0189	0.10873	0.51104	2107	4.87885e+06	0.107068	0	0.297	0	0	0		0.015205	0	0	000639	7.65302	0.10171	3.6806	16.7935	10.705	1.28493	15.4004	2.48491	5.48519	1.02797e+10	0	0.191139
000639	2019	0	29739388	15	0.125	0.0203	0.126814	0.496239	1924	4.23084e+06	-0.212784	0	0.297	0	0	0		0.015205	0	0	000639	7.56216	0.121395	3.56517	17.208	10.7272	1.31964	15.2579	2.56495	5.4748	8.14013e+09	0	0.365343
000655	2007	0		15	0.267	0.0287	0.111979	0.235552	1952	572839	0.25323	1	0.5183		0	0		0.235518	0		000655	7.57661		8.27918		9.96618	1.86683	13.2584	0	5.02785	1.11818e+09	0
000655	2008	0		15	0.274	0.0288	0.119722	0.095427	1932	711982	0.308838	1	0.5183	0	0	0		0.235518	1	0	000655	7.56631		7.85046		10.0861	1.90964	13.4758	0.693147	5.18792	1.37555e+09	0
000655	2009	0		15	0.159	0.029	0.085406	0.127783	3403	563674	0.129706	1	0.5841	0	0	0		0.235518	0	0	000655	8.13241		8.06279		10.1665	1.98803	13.2422	1.09861	4.98466	1.91818e+09	0
000657	2007	1	3.65297e+06	21	0.03	0.0109	0.114603	0.583147	1770	502361	-0.549615	1	0.2377		0	0		0.041431	0		000657	7.47873		6.07511	15.1111	9.4747	2.33674	13.1271	0	4.77293	8.89179e+08	0	0.410825
000657	2013	1	16430520	21	0.106	0.0119	0.135026	0.592067	10426	922564	0.045477	1	0.7267	0	0	0		0.041431	0	0	000657	9.25206	0.539621	5.0979	16.6147	10.092	3.64084	13.7349	1.94591	5.57703	9.61865e+09	0.693147	0.170819
000657	2014	1	78723520	21	0.156	0.0129	0.124408	0.498505	10914	716343	0.006322	1	0.6094	0	0	0		0.041431	0	0	000657	9.2978	0.276052	4.86171	18.1815	10.1521	3.51686	13.4819	2.07944	5.46012	7.81817e+09	0	1.00693
000657	2015	1		21	0.034	0.0062	0.15686	0.49342	10399	656795	-0.174536	1	0.6094	0	0	0		0.041431	0	0	000657	9.24946	0.314334	4.82472		10.2119	3.1272	13.3951	2.19722	5.3185	6.83002e+09	1.09861
000657	2016	1		21	0.04	0.0075	0.144959	0.478328	10129	679257	0.004372	1	0.6094	0	0	0		0.041431	2	0	000657	9.22316	0.309988	4.61066		10.2624	2.88028	13.4288	2.30259	5.35326	6.67268e+09	0
000657	2017	1		21	0.075	0.0061	0.146383	0.494335	7925	935833	0.040379	1	0.6094	0	0	0		0.041431	6	0	000657	8.97778	0.375382	4.61923		10.3145	3.19671	13.7492	2.3979	5.48265	7.20009e+09	0
000657	2018	1		21	0.007	0.0045	0.095989	0.492383	7889	942675	0.042697	1	0.6094	0	0	0		0.041431	1	0	000657	8.97322	0.415203	4.67594		10.3674	3.47845	13.7565	2.48491	5.5523	7.43677e+09	0.693147
000657	2019	1		21	0.011	0.0054	0.122086	0.471075	7537	970632	0.037328	1	0.6094	0	0	0		0.041431	1	1	000657	8.92758	0.315447	4.67096		10.4027	3.44776	13.7857	2.56495	5.56681	7.31566e+09	0
000662	2010	1		20	0.108	0.0299	0.021672	0.329985	906	1.40994e+06	-0.106753	0	0.1536	0	0	0		0.306447	0	0	000662	6.80904	0.0585504	6.06111		9.60015	1.0069	14.1591	1.38629		1.27741e+09	0
000662	2011	1		20	0.083	0.0395	0.018441	0.37576	1076	1060854	-0.287193	0	0.1536	0	0	0		0.306447	0	0	000662	6.98101		6.08209		9.7195	1.04708	13.8746	1.60944		1.14148e+09	0
000662	2013	1		20	0.153	0.0385	0.026352	0.329539	720	1.2312e+06	-0.111126	0	0.0985	0	0	0		0.306447	0	0	000662	6.57925		5.82075		9.83954	1.03826	14.0235	1.94591		8.86462e+08	0
000662	2014	1		20	0.138	0.035	0.022218	0.307856	639	1.2988e+06	0.016793	0	0.1662	0	0	0		0.306447	0	0	000662	6.4599		5.73155		9.89762	1.0373	14.077	2.07944		8.29932e+08	0
000662	2015	1		20	0.179	0.0405	0.03118	0.159466	409	1.66245e+06	-0.004453	0	0.1796	0	0	0		0.306447	5	0	000662	6.01372		5.87507		9.95996	1.01372	14.3238	2.19722		6.7994e+08	0
000662	2016	1		20	0.089	0.0349	0.034246	0.132475	639	9035969	0.06461	0	0.1641	0	0	0		0.306447	20	0	000662	6.4599		5.3447		10.0197	1.6915	16.0167	2.30259		5.77398e+09	0
000672	2013	0	131205	27	0.302	0.0837	0.07642	0.555556	1609	2.05778e+06	0.178669	0	0.3016	1	0	1	2013	1.90589	0	1	000672	7.38337		7.74268	11.7845	9.67602	2.78395	14.5371	1.94591	5.13819	3.31097e+09	0	0.00396275
000672	2014	0	276032	27	0.275	0.0662	0.07176	0.538752	1742	2.21031e+06	0.213297	0	0.3119	1	0	1	2013	1.90589	0	1	000672	7.46279		7.59729	12.5283	9.73779	2.69492	14.6086	2.07944	5.19814	3.85037e+09	0	0.00716898
000672	2015	0	420858	27	0.065	0.0538	0.128614	0.601407	1923	2.43269e+06	0.035197	0	0.3119	1	0	1	2013	1.90589	5	1	000672	7.56164		7.66079	12.9501	9.73151	2.4809	14.7045	2.19722	4.98413	4.67806e+09	0	0.00899642
000672	2016	0	924613	27	0.172	0.0491	0.110721	0.724193	1922	3.02448e+06	0.099007	0	0.3227	1	0	1	2013	1.90589	8	1	000672	7.56112		7.55267	13.7371	9.77247	2.72939	14.9222	2.30259	5.17165	5.81305e+09	0	0.0159058
000672	2017	0	612100	27	0.106	0.047	0.122589	0.607327	1867	3.20715e+06	0.344579	0	0.3227	1	0	1	2013	1.90589	9	1	000672	7.53209		7.3922	13.3247	9.81771	3.06169	14.9809	2.3979	5.46974	5.98776e+09	0	0.0102225
000672	2018	0	1.47063e+06	27	0.084	0.0673	0.149454	0.490646	1993	3.51351e+06	0.344579	0	0.3227	1	0	1	2013	1.90589	5	1	000672	7.5974		7.26674	14.2012	9.90078	3.12471	15.0721	2.48491	5.65063	7.00243e+09	0	0.0210017
000672	2019	0	1.8968e+06	27	0.056	0.0644	0.155244	0.41616	2394	4.13511e+06	0.344579	0	0.3227	1	0	1	2013	1.90589	5	0	000672	7.78072		7.13209	14.4557	9.95337	3.31617	15.235	2.56495	5.80878	9.89946e+09	0	0.0191606
000683	2007	1	1.25704e+06	5	0.304	0.1422	0.025059	0.709068	2604	1.39544e+06	0.180031	0	0.2204		0	0	2013	1.30184	0		000683	7.8648		6.42793	14.0443	9.81082	2.37264	14.1487	0	4.8331	3.63372e+09	0	0.0345937
000683	2008	1	1.53828e+06	5	0.322	0.1767	0.020758	0.516746	2607	1.75156e+06	0.083454	0	0.2062	0	0	0	2013	1.30184	0	0	000683	7.86596		6.33308	14.2462	9.93857	2.7122	14.376	0.693147	4.96935	4.56632e+09	0	0.0336876
000683	2009	1	1.17999e+06	5	0.233	0.1426	0.01952	0.543043	1325	4877221	0.344579	0	0.2062	0	0	0	2013	1.30184	0	0	000683	7.18917		6.3102	13.981	10.0647	2.54609	15.4001	1.09861	4.91091	6.46232e+09	0	0.0182595
000683	2010	1	540308	5	0.147	0.1183	0.021672	0.470051	1194	4749837	0.050318	0	0.1986	0	0	0	2013	1.30184	0	0	000683	7.08506		6.03423	13.1999	10.1712	2.60278	15.3736	1.38629	5.13164	5.67131e+09	0	0.00952706
000683	2011	1	343391	5	0.296	0.1066	0.018441	0.456107	1150	5.22909e+06	0.072846	0	0.1986	0	0	0	2013	1.30184	1	0	000683	7.04752		5.82837	12.7466	10.26	2.59342	15.4697	1.60944	5.3546	6.01345e+09	0	0.00571037
000683	2012	1	15765645	5	0.166	0.1078	0.01413	0.578615	2000	4983029	0.043365	0	0.1986	0	0	0	2013	1.30184	0	0	000683	7.6009		5.63276	16.5733	10.3341	2.80844	15.4215	1.79176	5.32592	9.96606e+09	0	0.158193
000683	2013	1	45575052	5	0.521	0.1275	0.026352	0.643807	1992	5901371	0.011239	0	0.1986	0	0	1	2013	1.30184	0	0	000683	7.59689		5.69979	17.6349	10.3913	2.82066	15.5907	1.94591	5.21733	1.17555e+10	0	0.38769
000683	2014	1	76035688	5	0.522	0.1128	0.022218	0.562241	4936	3.95665e+06	0.034406	0	0.3649	0	0	1	2013	1.30184	0	0	000683	8.50431		5.52837	18.1467	10.443	3.50171	15.1909	2.07944	5.51354	1.953e+10	0	0.389327
000683	2015	1	26656228	5	0.337	0.0838	0.03118	0.57365	4760	4071793	0.009374	0	0.3674	0	0	1	2013	1.30184	0	1	000683	8.468		5.64696	17.0985	10.4981	3.57418	15.2196	2.19722	5.51988	1.93817e+10	0	0.137533
000683	2016	1	4011673	5	0.298	0.0789	0.034246	0.56106	4587	4847052	-0.063113	0	0.3413	0	0	1	2013	1.30184	9	1	000683	8.43098		5.58148	15.2047	10.5508	3.89517	15.3939	2.30259	5.57652	2.22334e+10	0	0.0180434
000683	2017	1	2.93214e+06	5	0.281	0.0891	0.034119	0.522167	4565	4827685	0.080789	0	0.3334	0	0	1	2013	1.30184	8	1	000683	8.42617		5.47642	14.8912	10.613	3.97423	15.3899	2.3979	5.69878	2.20384e+10	0.693147	0.0133047
000683	2018	1	2.68685e+06	5	0.207	0.0756	0.033193	0.502393	4794	4.92567e+06	0.132644	0	0.3326	0	0	1	2013	1.30184	5	1	000683	8.47512		5.27805	14.8039	10.6794	3.83152	15.41	2.48491	5.73244	2.36137e+10	0.693147	0.0113784
000683	2019	1	9007501	5	0.145	0.0862	0.035686	0.483047	4913	4787148	0.066004	0	0.286	0	0	1	2013	1.30184	2	1	000683	8.49964		5.24865	16.0136	10.7233	3.85373	15.3814	2.56495	5.64086	2.35193e+10	0.693147	0.0382984
000690	2007	1	2.7198e+06	19	0.142	0.0082	0.088442	0.416076	689	6.85249e+06	0.120116	0	0.3626		0	0		0.489589	1		000690	6.53524		8.84556	14.8161	10.2947	1.86668	15.7401	0	5.0113	4.72136e+09	0	0.0576063
000690	2008	1	3.60414e+06	19	0.104	0.0095	0.094374	0.51222	812	6057459	0.150228	0	0.3487	0	0	0		0.489589	1	0	000690	6.6995		8.97749	15.0976	10.3612	2.06639	15.6168	0.693147	4.88712	4.91866e+09	0	0.0732748
000690	2009	1	152141504	19	0.055	0.0091	0.091403	0.538631	775	8315402	0.187584	0	0.3176	0	0	0		0.489589	1	0	000690	6.65286		8.7842	18.8403	10.4333	2.56167	15.9336	1.09861	5.34873	6.44444e+09	0	2.36082
000690	2010	1	2.49102e+06	19	0.065	0.0046	0.091087	0.567412	781	9438273	0.103669	0	0.3088	0	0	0		0.489589	0	0	000690	6.66057		8.82686	14.7282	10.5248	2.6961	16.0603	1.38629	5.29796	7.37129e+09	0	0.0337935
000690	2011	1	4.46481e+06	19	0.03	0.0095	0.090172	0.5927	812	9999030	0.051414	0	0.3088	0	0	0		0.489589	0	0	000690	6.6995		8.83793	15.3117	10.5871	2.78795	16.118	1.60944	5.31966	8.11921e+09	0	0.0549907
000690	2012	1	9333134	19	0.048	0.0084	0.08713	0.59808	885	10771732	0.117792	0	0.3088	0	0	0		0.489589	3	0	000690	6.78559		8.71638	16.0491	10.6047	2.70114	16.1924	1.79176	5.41937	9.53298e+09	0	0.0979036
000690	2013	1	5440318	19	0.051	0.0117	0.08599	0.533225	1047	9382902	0.241484	0	0.3088	0	0	0		0.489589	3	0	000690	6.95368		8.58806	15.5093	10.6516	2.97763	16.0544	1.94591	5.65086	9.8239e+09	0	0.0553784
000690	2014	1	755960	19	0.055	0.0144	0.078299	0.475295	1064	8980805	0.20373	0	0.3024	0	0	0		0.489589	3	0	000690	6.96979		8.56834	13.5357	10.6966	2.78685	16.0106	2.07944	5.57648	9.55558e+09	0	0.00791119
000690	2015	1	378440	19	0.047	0.0127	0.086904	0.478615	1156	8392325	0.12738	0	0.303	0	0	0		0.489589	0	0	000690	7.05272		8.53138	12.8438	10.7573	2.5142	15.9428	2.19722	5.45238	9.70153e+09	0	0.00390083
000690	2016	1	6844932	19	0.033	0.0122	0.077196	0.476761	1532	10277618	0.081899	0	0.2611	0	0	0		0.489589	17	1	000690	7.33433		8.5582	15.739	10.8092	2.57068	16.1455	2.30259	5.45529	1.57453e+10	0	0.0434728
000690	2017	1	11063873	19	0.046	0.0096	0.07925	0.512	1447	12017353	0.012157	0	0.16	0	0	0		0.489589	9	1	000690	7.27725		8.70156	16.2192	10.8836	2.35187	16.3019	2.3979	5.20029	1.73891e+10	0	0.0636253
000690	2018	1	8445144	19	0.026	0.009	0.079902	0.589695	1390	15534653	0.052254	0	0.16	0	0	0		0.489589	6	1	000690	7.23706		8.60947	15.9491	10.9319	2.66538	16.5586	2.48491	5.45167	2.15932e+10	0	0.0391103
000690	2019	1	5826415	19	0.028	0.0076	0.076206	0.499557	1370	13858534	0.092965	0	0.16	0	0	0		0.489589	11	1	000690	7.22257		8.57915	15.5779	10.964	3.0194	16.4444	2.56495	5.62426	1.89862e+10	0	0.0306876
000692	2010	1	859197	6	0.098	0.0402	0.091087	0.580252	3430	811178	0.02657	1	0.351	0	0	0		0.061438	0	0	000692	8.14032		8.93955	13.6638	10.1773	1.93859	13.6062	1.38629	4.76636	2.78234e+09	0	0.0308803
000692	2011	1	2.33091e+06	6	0.064	0.0422	0.090172	0.648965	3308	1.06422e+06	0.036358	1	0.351	0	0	0		0.061438	0	0	000692	8.1041		8.8816	14.6618	10.2885	1.87056	13.8778	1.60944	4.80166	3.52044e+09	0	0.0662108
000692	2012	1	2.18576e+06	6	0.062	0.0401	0.08713	0.622123	2149	1.54018e+06	0.022872	1	0.351	0	0	0		0.061438	0	0	000692	7.67276		8.89853	14.5975	10.3498	1.91944	14.2474	1.79176	4.86128	3.30984e+09	0	0.0660382
000692	2013	1	2574171	6	0.136	0.0341	0.08599	0.654453	2259	1.62857e+06	0.016446	1	0.351	0	0	0		0.061438	0	0	000692	7.72268		8.89901	14.761	10.4017	1.9968	14.3032	1.94591	4.90452	3.67894e+09	0	0.0699704
000692	2014	1	2.96945e+06	6	0.184	0.034	0.078299	0.658962	2366	1.60326e+06	0.032357	1	0.351	0	0	0		0.061438	0	0	000692	7.76896		8.83724	14.9039	10.4274	1.95853	14.2875	2.07944	4.93941	3.79331e+09	0	0.0782811
000692	2015	1	3.36472e+06	6	0.094	0.03	0.086904	0.672847	2406	1.77838e+06	0.054177	1	0.351	0	0	0		0.061438	0	0	000692	7.78572		8.79205	15.0289	10.4275	1.94853	14.3912	2.19722	4.95651	4.27878e+09	0	0.0786375
000692	2016	1	3249335	6	0.097	0.0282	0.077196	0.705711	3017	1620862	0.037318	1	0.351	0	0	0		0.061438	0	1	000692	8.01202		8.93025	14.994	10.4238	2.28099	14.2985	2.30259	4.92527	4.89014e+09	0	0.0664467
000692	2017	1	3.5766e+06	6	0.06	0.0305	0.07925	0.758328	2758	2.04607e+06	-0.050301	1	0.351	0	0	0		0.061438	0	1	000692	7.92226		8.93402	15.0899	10.4749	2.23094	14.5314	2.3979	4.92383	5.64306e+09	0	0.0633805
000692	2018	1	3.19292e+06	6	0.029	0.0281	0.079902	0.759505	2606	2.33851e+06	0.004243	1	0.351	0	0	0		0.061438	0	1	000692	7.86557		8.95064	14.9764	10.5358	2.30884	14.665	2.48491	4.94273	6.09415e+09	0	0.0523933
000692	2019	1	3.77305e+06	6	0.048	0.0317	0.076206	0.781216	2551	2373242	-0.092019	1	0.351	0	0	0		0.061438	0	1	000692	7.84424		8.95259	15.1434	10.5712	2.28083	14.6798	2.56495	4.89532	6.05414e+09	0	0.0623218
000695	2007	1	655368	2	0.353	0.0838	0.025059	0.630336	201	5.05846e+06	0.009541	1	0.3947		0	0	2012	0.024738	0		000695	5.3033		6.78751	13.393	10.419	1.46367	15.4366	0	4.47966	1.01675e+09	0	0.0644571
000695	2008	1	1.59299e+06	2	0.306	0.0873	0.020758	0.621802	217	4542230	0.005892	1	0.3849	0	0	0	2012	0.024738	0	0	000695	5.3799		6.58321	14.2811	10.5333	1.52972	15.3289	0.693147	4.54149	9.85664e+08	0	0.161616
000695	2009	1	1.35909e+06	2	0.301	0.0924	0.01952	0.664025	229	4.20055e+06	-0.158155	1	0.3759	0	0	0	2012	0.024738	0	0	000695	5.43372		6.59029	14.1223	10.5974	1.71228	15.2507	1.09861	4.5493	9.61925e+08	0	0.141288
000695	2010	1	996980	2	0.232	0.0553	0.091087	0.676708	234	4.38056e+06	0.017915	1	0.373	0	0	0	2012	0.024738	1	0	000695	5.45532		9.07275	13.8125	10.6863	1.44032	15.2927	1.38629	4.61885	1.02505e+09	0	0.0972615
000695	2011	1	642052	2	0.18	0.0428	0.090172	0.732609	242	5236245	0.016032	1	0.373	0	0	0	2012	0.024738	1	0	000695	5.48894		9.00919	13.3724	10.7784	1.38704	15.4711	1.60944	4.68136	1.26717e+09	0	0.0506682
000695	2012	1	378700	2	0.136	0.0368	0.08713	0.709961	239	4.97886e+06	0.009911	1	0.373	1	0	1	2012	0.024738	0	0	000695	5.47646		8.96504	12.8445	10.8329	1.32575	15.4207	1.79176	4.71566	1.18995e+09	0	0.0318249
000695	2013	1	36474.8	2	0.152	0.0452	0.08599	0.727013	239	4.83228e+06	0.010334	1	0.373	0	0	1	2012	0.024738	0	0	000695	5.47646		8.97436	10.5044	10.8749	1.3095	15.3908	1.94591	4.71535	1.15491e+09	0	0.00315822
000695	2014	1	35737608	2	0.214	0.0371	0.078299	0.712942	235	4737599	0.010534	1	0.373	0	0	1	2012	0.024738	0	0	000695	5.45959		8.9404	17.3917	10.9101	1.19329	15.371	2.07944	4.68988	1.11334e+09	0	3.20996
000695	2017	1	90506	2	0.067	0.024	0.07925	0.717868	756	2.28535e+06	0.02887	1	0.25	0	0	1	2012	0.024738	0	1	000695	6.62804		8.87045	11.4132	11.0218	1.60039	14.642	2.3979	4.80162	1.72772e+09	0	0.00523845
000695	2018	1	66623.1	2	0.056	0.0244	0.079902	0.377041	447	1916189	0.100294	1	0.25	0	0	1	2012	0.024738	0	1	000695	6.10256		8.89262	11.1068	11.0914	1.64999	14.4658	2.48491	4.83707	8.56536e+08	0	0.0077782
000698	2007	1	127252672	6	0.215	0.0447	0.025059	0.635548	3312	1.39356e+06	0.095068	1	0.3366		0	0		0.061438	0		000698	8.10531		6.79773	18.6617	9.96928	4.12367	14.1474	0	5.36121	4.61546e+09	0	2.75709
000698	2008	1	117217480	6	0.148	0.0373	0.020758	0.575135	5107	1.29427e+06	0.034851	1	0.3308	0	0	0		0.061438	0	0	000698	8.53837		6.56362	18.5795	10.0856	3.99641	14.0735	0.693147	5.34674	6.60983e+09	0	1.77338
000698	2009	1	107182288	6	0.141	0.0325	0.01952	0.602719	5306	1.32774e+06	0.024521	1	0.3308	0	0	0		0.061438	0	0	000698	8.57659		6.36985	18.49	10.1339	3.55171	14.099	1.09861	5.28043	7.04501e+09	0	1.52139
000698	2010	1	119291672	6	0.098	0.0402	0.021672	0.562133	4997	1.37551e+06	0.071319	1	0.3308	0	0	0		0.061438	0	0	000698	8.51659		6.21123	18.5971	10.1773	3.94073	14.1343	1.38629	5.47634	6.87343e+09	0	1.73555
000698	2011	1	105569168	6	0.064	0.0422	0.018441	0.52891	4298	1.59067e+06	0.065069	1	0.3308	0	0	0		0.061438	0	0	000698	8.3659		6.20458	18.4749	10.2885	4.1332	14.2797	1.60944	5.60318	6.8367e+09	0	1.54415
000698	2012	1	91124016	6	0.062	0.0401	0.172544	0.564337	4024	1.74385e+06	-0.052606	1	0.3308	0	0	0		0.061438	0	0	000698	8.30003		6.06733	18.3277	10.3498	3.97484	14.3716	1.79176	5.58217	7.01723e+09	0.693147	1.29857
000698	2013	1	76321792	6	0.136	0.0341	0.316433	0.560279	3734	1.88028e+06	0.011934	1	0.3308	0	0	0		0.061438	0	0	000698	8.22523		6.3289	18.1505	10.4017	3.99391	14.4469	1.94591	5.59978	7.02097e+09	1.09861	1.08705
000698	2014	1	67479552	6	0.184	0.034	0.201895	0.588404	3389	2.22508e+06	0.006026	1	0.3308	0	0	0		0.061438	1	0	000698	8.12829		6.54847	18.0273	10.4274	4.03592	14.6153	2.07944	5.6064	7.54079e+09	0.693147	0.894861
000698	2015	1	11666160	6	0.094	0.03	0.457319	0.597846	3899	2.47002e+06	0.048369	1	0.2668	0	0	0		0.061438	2	0	000698	8.26848		6.31798	16.2722	10.4275	4.36843	14.7197	2.19722	5.56905	9.63062e+09	0	0.121136
000698	2016	1	8913449	6	0.097	0.0282	0.448785	0.602551	3654	2.90035e+06	0.080602	1	0.2668	0	0	0		0.061438	0	0	000698	8.20358		6.10767	16.0031	10.4238	4.28212	14.8803	2.30259	5.5614	1.05979e+10	0	0.0841059
000698	2017	1	6.21863e+06	6	0.06	0.0305	0.361557	0.555087	3391	2907651	0.051149	1	0.2668	0	0	0		0.061438	4	1	000698	8.12888		6.35729	15.6431	10.4749	4.48729	14.8829	2.3979	5.68682	9.85984e+09	0	0.0630703
000698	2018	1	4.02827e+06	6	0.029	0.0281	0.402874	0.50727	3056	2.99205e+06	0.026123	1	0.2668	0	0	0		0.061438	0	1	000698	8.02486		6.03744	15.2088	10.5358	4.3056	14.9115	2.48491	5.66203	9.33265e+09	0	0.0431633
000698	2019	1	3.4379e+06	6	0.048	0.0317	0.396212	0.580263	2868	3092782	-0.200727	1	0.2668	0	0	0		0.061438	2	1	000698	7.96137		6.21737	15.0504	10.5712	4.44298	14.9446	2.56495	5.65019	9.00159e+09	0	0.0381921
000702	2007	0	6971493	18	0.133	0.0345	0.224219	0.588793	2323	433973	-0.248573	1	0.2771		0	0		0.19186	3		000702	7.75061		5.70019	15.7573	9.42465	0.779071	12.9807	0	4.71643	1.00812e+09	0	0.691535
000702	2008	0	6.94945e+06	18	0.113	0.0331	0.209947	0.486804	1714	481894	0.028948	1	0.2702	0	0	0		0.19186	6	0	000702	7.44659		5.42599	15.7542	9.55952	0.640908	13.0855	0.693147	4.82175	8.25967e+08	0	0.841372
000702	2009	0	15176251	18	0.093	0.0389	0.195732	0.477905	1749	472527	0.023125	1	0.2612	0	0	0		0.19186	7	0	000702	7.4668		5.26019	16.5352	9.68103	0.546721	13.0659	1.09861	4.83712	8.26449e+08	0	1.83632
000702	2010	0	12728962	18	0.078	0.0465	0.145468	0.527542	1721	541386	0.017185	1	0.2422	0	0	0		0.19186	5	0	000702	7.45066		5.06888	16.3594	9.82369	0.307043	13.2019	1.38629	4.84787	9.31726e+08	0	1.36617
000702	2011	0	11797051	18	0.045	0.0504	0.168615	0.449502	1836	453131	0.011266	1	0.2392	0	0	0		0.19186	4	0	000702	7.51534		4.81107	16.2834	9.96228	0.194617	13.0239	1.60944	4.89218	8.31949e+08	0	1.418
000702	2012	0	8820181	18	0.074	0.0515	0.15464	0.496521	1751	520863	0.008359	1	0.2393	0	0	0		0.19186	2	0	000702	7.46794		4.60507	15.9926	10.0562	0.404578	13.1632	1.79176	4.90852	9.12031e+08	0	0.967092
000702	2013	0	7306533	18	0.088	0.049	0.126843	0.394248	1698	429143	-0.060111	1	0.2575	0	0	0		0.19186	2	0	000702	7.43721		4.44271	15.8043	10.134	0.322171	12.9695	1.94591	4.92615	7.28685e+08	0	1.0027
000702	2014	0	7.21573e+06	18	0.059	0.0462	0.125989	0.307983	1633	435543	0.053356	1	0.2553	0	0	0		0.19186	4	0	000702	7.39817		4.19767	15.7918	10.2084	0.188734	12.9843	2.07944	4.88205	7.11241e+08	0	1.01453
000702	2015	0	6.52127e+06	18	0.082	0.0419	0.123121	0.266837	1570	400300	0.01068	1	0.2513	0	0	0		0.19186	1	0	000702	7.35883		4.20803	15.6906	10.291	-0.133102	12.9	2.19722	4.75697	6.28471e+08	0	1.03764
000702	2016	0	6.3721e+06	18	0.037	0.0391	0.163177	0.286479	1462	441947	0.004423	1	0.2513	0	0	0		0.19186	0	0	000702	7.28756		4.11096	15.6674	10.3483	-0.261425	12.9989	2.30259	4.7336	6.46127e+08	0	0.986199
000702	2017	0	6.15008e+06	18	0.022	0.0383	0.16956	0.328778	1234	572100	0.034197	1	0.2513	0	0	0		0.19186	0	0	000702	7.11802		4.08751	15.632	10.4256	-0.0267537	13.2571	2.3979	4.79357	7.05971e+08	0	0.871151
000702	2019	0	5407997	18	0.012	0.0507	0.126814	0.176657	1047	648223	0.017364	1	0.2513	0	0	0		0.19186	0	0	000702	6.95368		3.83978	15.5034	10.5414	-0.0429675	13.382	2.56495	4.7456	6.78689e+08	0	0.79683
000707	2007	1		17	0.192	0.0197	0.025059	0.353198	4349	603000	0.057006	1	0.2496		0	0		0.097287	0		000707	8.3777		6.67376		9.56655	2.52135	13.3097	0	4.77833	2.62245e+09	0
000707	2008	1		17	0.132	0.0199	0.020758	0.575134	4177	1.26388e+06	0.097038	1	0.2496	1	0	0		0.097287	0	0	000707	8.33735		6.41286		9.69935	3.29958	14.0497	0.693147	5.1863	5.27923e+09	0
000707	2009	1		17	0.201	0.0224	0.01952	0.585284	3665	1.47599e+06	0.002344	1	0.2511	1	0	0		0.097287	0	0	000707	8.20658		6.38162		9.83895	3.13582	14.2048	1.09861	5.06602	5.40951e+09	0
000707	2010	1		17	0.159	0.0206	0.021672	0.673384	3351	2.09374e+06	0.033435	1	0.2511	1	0	0		0.097287	0	0	000707	8.11701		6.14652		10.0159	3.1763	14.5545	1.38629	5.1912	7.01611e+09	0
000707	2011	1	338232	17	0.043	0.0266	0.018441	0.742507	3214	2.49742e+06	0.171385	1	0.2511	0	0	0		0.097287	0	0	000707	8.07527		6.03941	12.7315	10.1606	3.30948	14.7308	1.60944	5.37694	8.0267e+09	0	0.00421383
000707	2012	1	259452	17	0.061	0.0281	0.01413	0.745206	5534	1.52507e+06	0.004357	1	0.2511	1	0	0		0.097287	0	0	000707	8.61867		5.96653	12.4663	10.2531	3.3546	14.2376	1.79176	5.20664	8.43973e+09	0	0.00307417
000707	2013	1	286441	17	0.094	0.025	0.026352	0.835018	5409	1.65739e+06	-0.466586	1	0.2511	1	0	0		0.097287	0	0	000707	8.59582		5.96951	12.5653	10.3386	3.1626	14.3208	1.94591		8.96483e+09	1.79176	0.00319516
000707	2014	1	173270	17	0.089	0.0225	0.022218	0.853113	4750	2.11492e+06	0.00538	1	0.2511	1	0	0		0.097287	0	0	000707	8.4659		5.71968	12.0626	10.4224	3.0966	14.5645	2.07944	5.16996	1.00459e+10	1.79176	0.00172478
000707	2015	1	60098.1	17	0.051	0.024	0.03118	0.865886	4867	2.27709e+06	0.008231	1	0.2511	0	1	0		0.097287	0	0	000707	8.49023		5.80723	11.0037	10.4738	3.10988	14.6384	2.19722	5.16791	1.10826e+10	0.693147	0.000542275
000707	2016	1	1933.35	17	0.11	0.0274	0.034246	0.911002	5067	2.09207e+06	-0.705907	1	0.2511	0	1	0		0.097287	0	0	000707	8.5305		5.71348	8.47986	10.5401	3.1984	14.5537	2.30259	5.11233	1.06005e+10	0	0.00015004
000708	2007	1		17	0.192	0.0197	0.098459	0.521656	3139	1095993	0.196655	0	0.2995		0	0		0.197082	0		000708	8.05166		8.17274		9.56655	4.48353	13.9072	0	5.36862	3440322222	0
000708	2008	1		17	0.132	0.0199	0.073399	0.483085	3213	1.05769e+06	0.114354	1	0.2995	1	0	0		0.197082	0	0	000708	8.07496		7.98218		9.69935	4.49772	13.8716	0.693147	5.45264	3398352436	0
000708	2009	1		17	0.201	0.0224	0.073342	0.459626	3310	1.14305e+06	0.162773	1	0.2995	1	0	0		0.197082	0	0	000708	8.1047	0.0719285	8.17174		9.83895	4.25761	13.9492	1.09861	5.35432	3783505130	0
000708	2010	1		17	0.159	0.0206	0.079594	0.44039	3626	1251256	0.221303	1	0.2995	1	0	0		0.197082	0	0	000708	8.19589	0.0858459	7.9574		10.0159	4.40463	14.0397	1.38629	5.50135	4537054474	0
000708	2011	1		17	0.043	0.0266	0.073587	0.38333	3701	1270303	0.201756	1	0.2995	1	0	0		0.197082	0	0	000708	8.21636	0.230955	7.87197		10.1606	4.41733	14.0548	1.60944	5.5592	4701391303	0
000708	2012	1		17	0.061	0.0281	0.067374	0.309464	3594	1.18369e+06	0.074284	1	0.2995	1	0	0		0.197082	0	0	000708	8.18702	0.773638	7.82286		10.2531	4.33106	13.9841	1.79176	5.49287	4254177635	0
000708	2013	1		17	0.094	0.025	0.080358	0.302641	3594	1.25257e+06	0.064237	1	0.2995	1	0	0		0.197082	0	0	000708	8.18702	0.556172	7.79998		10.3386	4.19209	14.0407	1.94591	5.46387	4501734738	0
000708	2014	1		17	0.089	0.0225	0.082768	0.340129	3765	1335326	0.080801	1	0.2995	0	0	0		0.197082	0	0	000708	8.2335	0.442734	7.82925		10.4224	4.20112	14.1047	2.07944	5.46602	5.0275e+09	0
000708	2015	1		17	0.051	0.024	0.098285	0.319129	3801	1.35163e+06	0.077299	1	0.2995	0	0	0		0.197082	2	0	000708	8.24302	0.262848	7.94553		10.4738	4.10388	14.1168	2.19722	5.40161	5.13756e+09	0
000708	2016	1		17	0.11	0.0274	0.091886	0.363229	3863	1513625	0.078608	1	0.2995	0	0	0		0.197082	0	0	000708	8.2592	0.206954	7.95768		10.5401	4.13396	14.23	2.30259	5.41933	5.84713e+09	0
000708	2017	1		17	0.045	0.0235	0.138377	0.387679	3766	1.74688e+06	0.098032	1	0.2995	0	0	0		0.197082	0	0	000708	8.23377	0.414608	7.90687		10.6319	4.58644	14.3733	2.3979	5.62239	6.57874e+09	0
000708	2018	1		17	0.03	0.027	0.095897	0.426451	3736	2.05511e+06	0.115853	1	0.2995	0	0	0		0.197082	0	1	000708	8.22577	1.12494	7.90282		10.7322	4.744	14.5358	2.48491	5.74231	7.6779e+09	0
000708	2019	1	19867682	17	0.027	0.0275	0.076039	0.651766	22189	3271216	0.213367	1	0.7505	1	0	0		0.197082	0	0	000708	10.0074	0.892745	7.94191	16.8046	10.7786	6.41057	15.0007	2.56495	6.42427	7.2585e+10	0	0.0273716
000709	2007	1		3	0.172	0.0448	0.098459	0.663275	22872	1557093	0.192958	1	0.5111		0	0	2014	0.065432	0		000709	10.0377	1.60478	8.22085		9.63207	6.40149	14.2583	0	6.11315	3.56138e+10	0.693147
000709	2008	1		3	0.136	0.041	0.073399	0.686328	22605	1.83673e+06	0.146047	1	0.5111	0	0	0	2014	0.065432	0	0	000709	10.0259	1.13856	8.07515		9.72083	6.50456	14.4235	0.693147	6.23225	4.15193e+10	0
000709	2009	1		3	0.084	0.0299	0.073342	0.707163	55719	1.84378e+06	0.032995	1	0.5111	0	0	0	2012	0.390482	0	0	000709	10.6841	1.93526	8.27292		9.79674	6.61628	14.4273	1.09861	6.26577	1.02734e+11	0
000709	2010	1		3	0.058	0.0327	0.079594	0.704805	55121	1.90378e+06	0.047936	1	0.2695	0	0	0	2012	0.390482	0	0	000709	10.6841	2.34723	8.08633		9.90578	6.61628	14.4594	1.38629	6.50284	1.04938e+11	0
000709	2011	1		3	0.11	0.0452	0.073587	0.682523	54241	2.60026e+06	0.032371	1	0.4282	0	0	0	2012	0.390482	0	0	000709	10.6841	2.50796	7.85761		10.0174	6.61628	14.7711	1.60944	6.39511	1.41041e+11	1.09861
000709	2012	1		3	0.101	0.0445	0.067374	0.712047	49890	3.10251e+06	0.002572	1	0.4282	0	0	1	2012	0.390482	0	0	000709	10.6841	2.36164	7.80945		10.0641	6.61628	14.9477	1.79176	6.42832	1.54784e+11	1.09861
000709	2013	1		3	0.214	0.0462	0.080358	0.731628	48101	3.46974e+06	0.00273	1	0.4282	0	0	1	2012	0.390482	0	1	000709	10.6841	2.20512	7.8097		10.0803	6.61628	15.0596	1.94591	6.40154	1.66898e+11	0
000709	2014	1		3	0.364	0.0436	0.082768	0.734403	45430	3.75013e+06	0.016199	1	0.4248	0	0	1	2012	0.390482	0	0	000709	10.6841	2.05956	7.79613		10.097	6.61628	15.1373	2.07944	6.40559	1.70368e+11	0
000709	2015	1		3	0.218	0.0446	0.098285	0.745003	41795	4278300	0.013148	1	0.3793	1	0	1	2012	0.390482	0	1	000709	10.6405	1.70535	7.87224		10.1315	6.5477	15.2691	2.19722	6.30242	1.78812e+11	0.693147
000709	2016	1		3	0.095	0.0433	0.091886	0.749285	40507	4591550	0.034705	1	0.3969	1	0	1	2012	0.390482	0	1	000709	10.6092	1.5534	7.91001		10.1887	6.57663	15.3397	2.30259	6.32527	1.8599e+11	0
000709	2017	1		3	0.116	0.0424	0.138377	0.749358	37345	5091657	0.039651	1	0.3973	0	0	1	2012	0.390482	1	1	000709	10.528	1.65343	7.8782		10.2399	6.61628	15.4431	2.3979	6.49369	1.90148e+11	1.09861
000709	2018	1		3	0.307	0.0409	0.095897	0.717593	35723	5843472	0.064326	1	0.3973	0	0	1	2012	0.390482	0	1	000709	10.4836	1.29716	7.87692		10.2724	6.61628	15.5808	2.48491	6.50284	2.08746e+11	0.693147
000709	2019	1		3	0.108	0.0402	0.076039	0.722388	34439	6153944	0.045224	1	0.3973	0	0	1	2012	0.390482	1	1	000709	10.4469	1.34451	7.87278		10.3141	6.61628	15.6326	2.56495	6.50284	2.11936e+11	0.693147
000712	2008	0		19	0.104	0.0095	0.054633	0.481147	233	4831970	0.040984	0	0.2648	0	0	0		0.683192	0	0	000712	5.45104		5.25469		10.3612	-1.71843	15.3908	0.693147		1.12585e+09	0
000712	2009	0		19	0.055	0.0091	0.053053	0.394808	238	5.0254e+06	0.285166	0	0.2648	0	0	0		0.080559	0	0	000712	5.47227		5.72382		10.4333	-1.2674	15.43	1.09861	4.09945	1.19605e+09	0
000716	2011	0	2.01677e+06	20	0.083	0.0395	0.22579	0.653428	40	20583004	0.040226	0	0.227	0	0	0	2014	0.252802	0	0	000716	4.95583		4.94595	14.517	9.7195	-0.698588	16.84	1.60944	4.74063	8.2332e+08	0	0.244956
000716	2012	0	6.65078e+06	20	0.077	0.0409	0.230314	0.636328	2016	473095	0.053925	0	0.227	0	0	0	2014	0.252802	2	0	000716	7.60887		4.79383	15.7102	9.77309	-0.578005	13.0671	1.79176	4.44693	9.5376e+08	0	0.697322
000716	2013	0	5.24131e+06	20	0.153	0.0385	0.214249	0.425959	2032	718044	0.049356	0	0.3321	0	0	0	2014	0.252802	15	0	000716	7.61678		4.77457	15.4721	9.83954	0.162731	13.4843	1.94591	4.74873	1.45907e+09	0	0.359223
000716	2014	0	3.69725e+06	20	0.138	0.035	0.217157	0.222522	2062	1.12929e+06	0.03441	0	0.3255	0	0	1	2014	0.252802	9	0	000716	7.63143		4.48852	15.1231	9.89762	0.142665	13.9371	2.07944	4.83199	2.3286e+09	0	0.158776
000716	2015	0	8987566	20	0.179	0.0405	0.229986	0.384817	2161	1.30715e+06	0.085906	0	0.3272	0	0	1	2014	0.252802	5	0	000716	7.67833		4.38392	16.0114	9.95996	0.293813	14.0834	2.19722	4.94381	2.82475e+09	0	0.318172
000716	2016	0	6742433	20	0.089	0.0349	0.20982	0.415167	2036	1530303	0.009392	0	0.3269	0	0	1	2014	0.252802	11	0	000716	7.61874		4.45974	15.7239	10.0197	0.60574	14.241	2.30259	5.0011	3.1157e+09	0	0.216402
000716	2017	0	8.23831e+06	20	0.046	0.0361	0.192416	0.461259	2992	1.68676e+06	0.042912	0	0.3293	0	0	1	2014	0.252802	97	0	000716	8.0037		4.49554	15.9243	10.0919	0.872069	14.3383	2.3979	5.0602	5.04678e+09	0	0.163239
000716	2018	0	8086493	20	0.031	0.0418	0.204202	0.476286	2630	2.05312e+06	0.021955	0	0.3056	0	0	1	2014	0.252802	42	0	000716	7.87474		4.6564	15.9057	10.1593	1.45197	14.5349	2.48491	5.2156	5.39971e+09	0	0.149758
000716	2019	0	7558760	20	0.024	0.0376	0.19956	0.464141	2379	2.22742e+06	0.012277	0	0.3063	0	0	1	2014	0.252802	56	0	000716	7.77444		4.60728	15.8382	10.195	1.59172	14.6164	2.56495	5.27645	5.29904e+09	0	0.142644
000717	2007	1		19	0.142	0.0082	0.098459	0.560179	11633	1.44747e+06	0.111719	1	0.3627		0	0		0.750684	0		000717	9.3616	1.07222	8.10151		10.2947	5.37153	14.1853	0	5.74051	1.68384e+10	0
000717	2008	1		19	0.104	0.0095	0.073399	0.669902	12242	1.41163e+06	-0.282497	1	0.3627	0	0	0		0.750684	0	0	000717	9.41263	0.767838	7.98703		10.3612	5.48383	14.1603	0.693147	5.76019	1.72812e+10	0
000717	2009	1		19	0.055	0.0091	0.073342	0.683931	11482	1.59735e+06	0.01599	1	0.3627	0	0	0		0.750684	0	0	000717	9.34854	0.443358	8.09557		10.4333	5.17305	14.2839	1.09861	5.65774	1.83408e+10	0
000717	2010	1		19	0.065	0.0046	0.079594	0.748163	12047	1.91741e+06	0.003601	1	0.3627	0	0	0		0.750684	0	0	000717	9.39657	0.567435	7.95783		10.5248	5.33928	14.4665	1.38629	5.78835	23099070009	0.693147
000717	2011	1		19	0.03	0.0095	0.073587	0.807937	12362	1.97065e+06	-0.243266	1	0.3627	0	0	0		0.750684	0	0	000717	9.42238	0.540587	7.87949		10.5871	5.39772	14.4939	1.60944	5.84469	2.43612e+10	0
000717	2012	1		19	0.048	0.0084	0.067374	0.86673	11965	1.71233e+06	-0.714758	1	0.3627	0	0	0		0.750684	0	0	000717	9.38974	0.34028	7.87931		10.6047	5.31525	14.3534	1.79176	5.74593	2.0488e+10	0
000717	2014	1		19	0.055	0.0144	0.082768	0.841851	8891	2.08867e+06	-0.472702	1	0.5602	1	0	0		0.750684	0	1	000717	9.09279	0.0994869	7.93061		10.6966	5.2996	14.552	2.07944	5.78459	1.85704e+10	0
000717	2015	1	761164	19	0.047	0.0127	0.098285	0.92085	9042	1.83149e+06	-0.987775	1	0.5337	0	0	0		0.750684	1	1	000717	9.10964	0.172506	8.09015	13.5426	10.7573	4.92649	14.4206	2.19722		1.65603e+10	0	0.00459631
000717	2017	1	51680092	19	0.046	0.0096	0.138377	0.793792	5611	2.56913e+06	0.344579	1	0.5305	0	0	0		0.750684	2	1	000717	8.63248	0.968053	7.8385	17.7606	10.8836	5.50147	14.7591	2.3979	6.03844	1.44154e+10	0.693147	0.358507
000717	2018	1	49059296	19	0.026	0.009	0.095897	0.623936	6691	2455058	0.344579	1	0.5305	1	0	0		0.750684	6	1	000717	8.80852	0.651027	7.80201	17.7085	10.9319	5.45254	14.7137	2.48491	6.07953	1.64268e+10	0.693147	0.298654
000717	2019	1	82439728	19	0.028	0.0076	0.076039	0.534179	6664	2.57676e+06	0.227975	1	0.5305	1	0	0		0.750684	6	1	000717	8.80447	0.504712	7.84148	18.2276	10.964	5.56682	14.762	2.56495	6.07404	1.71715e+10	0	0.480096
000718	2007	0	334006	7	0.188	0.069	0.131555	0.768341	403	8675206	0.272456	0	0.4084		0	0		0.448046	0		000718	5.99894		6.26634	12.7189	9.48555	1.74495	15.976	0	5.03309	3.49611e+09	0	0.00955364
000718	2008	0	808227	7	0.182	0.068	0.126682	0.689238	542	11774051	0.268128	0	0.2775	0	0	0		0.448046	0	0	000718	6.29527		5.83378	13.6026	9.60367	1.88748	16.2814	0.693147	5.41734	6.38154e+09	0	0.0126651
000718	2009	0	2.36035e+06	7	0.137	0.0651	0.108119	0.667191	737	12400253	0.248485	0	0.268	0	0	0		0.448046	0	0	000718	6.60259		5.89118	14.6743	9.71728	2.08107	16.3332	1.09861	5.48217	9.13899e+09	0	0.0258273
000720	2007	1		15	0.267	0.0287	0.088442	0.702748	1323	3.59495e+06	-0.105983	1	0.1854		0	0		0.201307	0		000720	7.18766		9.07275		9.96618	2.64424	15.095	0	4.98771	4.75612e+09	0
000720	2008	1		15	0.274	0.0288	0.094374	0.817531	1340	4.25139e+06	-0.358403	1	0.1854	0	0	0		0.201307	0	0	000720	7.20042		9.07275		10.0861	2.65351	15.2628	0.693147	4.94542	5.69686e+09	0
000720	2013	1		15	0.163	0.0242	0.08599	0.825087	1203	4.59709e+06	0.043183	1	0.1854	0	0	0		0.201307	0	0	000720	7.09257		8.90874		10.4885	2.56966	15.3409	1.94591	5.21553	5.5303e+09	0
000720	2014	1		15	0.26	0.0235	0.078299	0.794783	1125	4.8753e+06	0.092288	1	0.1854	0	0	0		0.201307	0	0	000720	7.02554		8.86076		10.5329	2.62493	15.3997	2.07944	5.2671	5.48471e+09	0
000720	2015	1	16348810	15	0.165	0.023	0.086904	0.765473	983	5475645	0.085645	1	0.1854	0	0	0		0.201307	0	0	000720	6.89061		8.83041	16.6097	10.5997	2.68672	15.5158	2.19722	5.30703	5.38256e+09	0	0.303737
000720	2016	1	15701372	15	0.214	0.0185	0.077196	0.775646	630	8499376	-0.076024	1	0.1854	0	0	0		0.201307	2	0	000720	6.44572		8.93644	16.5693	10.6287	2.53537	15.9555	2.30259	5.20637	5.35461e+09	0	0.293231
000720	2017	1		15	0.171	0.0197	0.07925	0.842368	2327	3.88199e+06	-0.492694	1	0.2126	0	0	0		0.201307	8	0	000720	7.75234		8.98325		10.6782	2.66032	15.1719	2.3979	5.03095	9.0334e+09	0
000720	2019	1	1.09866e+06	15	0.125	0.0203	0.076206	0.437524	889	5.20484e+06	0.19348	1	0.2326	0	0	0		0.201307	19	0	000720	6.7901		8.61546	13.9096	10.7272	2.60363	15.4651	2.56495	5.37222	4.6271e+09	0	0.0237441
000722	2012	1	866389	18	0.074	0.0515	0.08713	0.051395	121	17621368	0.074572	1	0.4223	0	0	0		0.258217	0	0	000722	4.95583		8.0035	13.6721	10.0562	-0.741294	16.6846	1.79176	5.07809	2.13219e+09	0	0.0406338
000722	2013	1	1481135	18	0.088	0.049	0.08599	0.205886	165	17358230	0.070105	1	0.4223	0	0	0		0.258217	0	0	000722	5.10595		8.14474	14.2083	10.134	-0.624372	16.6696	1.94591	4.96645	2.86411e+09	0	0.0517137
000722	2014	1	2390045	18	0.059	0.0462	0.078299	0.182451	583	5.23425e+06	0.079158	1	0.4223	0	0	0		0.258217	0	0	000722	6.36819		8.07321	14.6868	10.2084	-0.566265	15.4707	2.07944	4.73883	3.05157e+09	0	0.0783218
000722	2015	1	2.92671e+06	18	0.082	0.0419	0.086904	0.069382	672	4314271	0.049904	1	0.4228	0	0	0		0.258217	0	0	000722	6.51026		8.10107	14.8894	10.291	-0.477235	15.2774	2.19722	4.85973	2.89919e+09	0	0.100949
000722	2016	1	3054415	18	0.037	0.0391	0.077196	0.068545	897	3.40738e+06	0.051684	1	0.4303	0	0	0		0.258217	0	0	000722	6.79906		8.20713	14.9321	10.3483	-0.313637	15.0415	2.30259	4.86718	3.05642e+09	0	0.0999345
000722	2017	1	7.6384e+06	18	0.022	0.0383	0.07925	0.068495	846	3.71093e+06	0.03197	1	0.4354	0	0	0		0.258217	0	0	000722	6.74052		8.30982	15.8487	10.4256	-0.372216	15.1268	2.3979	4.59612	3.13945e+09	0	0.243304
000722	2018	1	7290423	18	0.017	0.0445	0.079902	0.07027	663	4826769	0.033171	1	0.4499	0	0	0		0.258217	0	0	000722	6.49678		8.41957	15.8021	10.4768	-0.191005	15.3897	2.48491	4.81266	3.20015e+09	0	0.227815
000722	2019	1	3352843	18	0.012	0.0507	0.076206	0.05797	379	8431777	0.046623	1	0.4499	0	0	0		0.258217	0	0	000722	5.93754		8.33848	15.0253	10.5414	-0.359934	15.9475	2.56495		3.19564e+09	0	0.104919
000723	2007	1	8694193	4	0.522	0.147	0.457319	0.609633	594	1789357	0.185809	0	0.2973		0	0	2012	1.35364	0		000723	6.38688		6.24374	15.9782	9.60353	1.61049	14.3974	0	4.6957	1.06288e+09	0	0.817986
000723	2008	1	6.73981e+06	4	0.522	0.1512	0.119513	0.584997	767	1.59922e+06	0.184824	0	0.2973	0	0	0	2012	1.35364	0	0	000723	6.64249		6.13585	15.7235	9.7249	2.19758	14.285	0.693147	4.95299	1.2266e+09	0	0.549469
000723	2009	1	3.94034e+06	4	0.493	0.1512	0.114444	0.49161	762	1.3029e+06	-0.009871	0	0.2973	0	0	0	2012	1.35364	0	0	000723	6.63595		6.52004	15.1868	9.71348	1.9597	14.0801	1.09861	4.61448	9.92811e+08	0	0.396887
000723	2010	1	2913209	4	0.289	0.1928	0.457319	0.457779	742	1.24507e+06	0.018959	0	0.2973	0	0	0	2012	1.35364	0	0	000723	6.60935		6.18792	14.8848	9.86178	2.12605	14.0347	1.38629	4.81819	9.23845e+08	0	0.315335
000723	2011	1	3084523	4	0.235	0.2002	0.379371	0.434366	671	1385390	0.040247	0	0.2973	0	0	0	2012	1.35364	0	0	000723	6.50877		5.96357	14.9419	10.0163	1.99103	14.1415	1.60944	4.88304	9.29597e+08	0	0.331813
000723	2012	1	4.56546e+06	4	0.257	0.2002	0.172544	0.390669	689	1.13723e+06	-0.068309	0	0.2973	0	0	1	2012	1.35364	0	0	000723	6.53524		5.93912	15.334	10.0652	1.80177	13.9441	1.79176	4.75144	7.83553e+08	0	0.582661
000723	2013	1	3.91969e+06	4	0.441	0.1596	0.316433	0.446698	661	1.34764e+06	0.081346	0	0.2973	0	0	1	2012	1.35364	0	0	000723	6.49375		5.85935	15.1815	10.0648	1.77839	14.1139	1.94591	4.81889	8.90792e+08	0	0.440022
000723	2014	1	3.86596e+06	4	0.251	0.1461	0.201895	0.401394	630	1.32824e+06	0.020598	0	0.2973	0	0	1	2012	1.35364	1	0	000723	6.44572		5.75631	15.1677	10.0582	1.52669	14.0994	2.07944	4.70189	8.36794e+08	0	0.461996
000723	2015	1	322614752	4	0.235	0.1416	0.457319	0.551948	4276	3.47539e+06	-0.058255	0	0.7505	0	0	1	2012	1.35364	0	0	000723	8.36077		6.26318	19.592	10.0332	3.78578	15.0612	2.19722	5.32363	1.48607e+10	0	2.17092
000723	2016	1	260331824	4	0.254	0.13	0.448785	0.412597	5117	2.46165e+06	0.098321	0	0.7505	0	0	1	2012	1.35364	0	1	000723	8.54032		5.84346	19.3775	10.0336	3.79917	14.7163	2.30259	5.56429	1.25963e+10	0.693147	2.06674
000723	2017	1	194167072	4	0.341	0.1195	0.361557	0.391882	5486	2.51871e+06	0.137857	0	0.7505	0	0	1	2012	1.35364	3	1	000723	8.60995		5.79039	19.0842	10.2168	4.30798	14.7393	2.3979	5.73702	1.38176e+10	0	1.40521
000723	2018	1	196546064	4	0.227	0.091	0.402874	0.566621	6906	2.70562e+06	0.252637	0	0.7505	0	0	1	2012	1.35364	2	0	000723	8.84015		5.55439	19.0964	10.2977	4.36753	14.8108	2.48491	5.85268	1.8685e+10	0	1.05189
000723	2019	1	280372128	4	0.232	0.0972	0.396212	0.527545	4644	4229107	0.117004	0	0.5738	0	0	1	2012	1.35364	0	1	000723	8.44333		5.77435	19.4516	10.3337	4.45549	15.2575	2.56495	5.80092	1.964e+10	0.693147	1.42756
000731	2007	1	542865	23	0.181	0.0328	0.025059	0.408273	2182	1.14149e+06	0.220626	1	0.1442		0	0	2013	0.362006	0		000731	7.688		6.67964	13.2046	9.2933	3.02246	13.9478	0	5.06514	2.49073e+09	0	0.0217954
000731	2008	1	432400	23	0.135	0.0297	0.020758	0.532297	2133	1.81893e+06	0.123253	1	0.1442	0	0	0	2013	0.362006	0	0	000731	7.66528		6.54102	12.9771	9.43044	3.43454	14.4138	0.693147	5.21434	3.87978e+09	0	0.011145
000731	2009	1	316103	23	0.062	0.0247	0.01952	0.402376	2195	1.31956e+06	0.080985	1	0.1442	0	0	0	2013	0.362006	0	0	000731	7.69394		6.48315	12.6638	9.52362	3.46159	14.0928	1.09861	5.20983	2.89643e+09	0	0.0109136
000731	2010	1	2995481	23	0.038	0.0295	0.021672	0.48036	2230	1.63569e+06	0.053823	1	0.1442	0	0	0	2013	0.362006	1	0	000731	7.70976		6.27017	14.9126	9.70376	3.20322	14.3076	1.38629	5.16287	3.64758e+09	0	0.0821224
000731	2011	1	2327251	23	0.073	0.0355	0.018441	0.449274	2208	1.7438e+06	0.134491	1	0.1434	0	0	0	2013	0.362006	3	0	000731	7.69984		6.19843	14.6602	9.84966	3.47701	14.3716	1.60944	5.3647	3.85032e+09	0	0.0604431
000731	2012	1	1743913	23	0.043	0.0358	0.01413	0.487656	2436	1.82828e+06	0.130386	1	0.1434	0	0	0	2013	0.362006	3	0	000731	7.79811	0.168602	6.02298	14.3716	9.94985	3.77259	14.4189	1.79176	5.44614	4.45369e+09	0	0.0391566
000731	2013	1	1.12172e+06	23	0.068	0.0314	0.026352	0.370382	2833	1.70248e+06	0.057942	1	0.1218	0	0	1	2013	0.362006	1	0	000731	7.94909	0.183701	5.92516	13.9304	10.0227	3.58143	14.3476	1.94591	5.36034	4.82313e+09	1.09861	0.0232571
000731	2014	1	1839446	23	0.078	0.0287	0.022218	0.389214	2664	1.69862e+06	-0.091837	1	0.1218	0	0	1	2013	0.362006	0	0	000731	7.88758	0.0142842	5.83239	14.425	10.0886	3.40131	14.3453	2.07944	5.27016	4.52513e+09	0.693147	0.0406495
000731	2015	1	2.55717e+06	23	0.039	0.035	0.03118	0.443723	2515	2.02089e+06	0.020418	1	0.1218	0	0	1	2013	0.362006	0	0	000731	7.83003	0.0530725	5.87461	14.7544	10.1158	3.18264	14.519	2.19722	5.22857	5.08253e+09	0	0.050313
000731	2016	1	2.57423e+06	23	0.036	0.0358	0.034246	0.458739	2482	1.91057e+06	-0.101501	1	0.1218	0	0	1	2013	0.362006	0	0	000731	7.81682	0.191817	5.68784	14.7611	10.1791	2.65675	14.4629	2.30259	4.98823	4.74203e+09	0	0.0542853
000731	2017	1	2.06771e+06	23	0.032	0.0364	0.034119	0.379162	2433	1.79758e+06	0.059324	1	0.1218	0	0	1	2013	0.362006	0	1	000731	7.79688	0.0178056	5.55508	14.542	10.2951	2.65164	14.402	2.3979	5.14256	4.37352e+09	0.693147	0.047278
000731	2018	1	1.25635e+06	23	0.035	0.0589	0.033193	0.301836	2387	1.7382e+06	0.078447	1	0.1218	0	0	1	2013	0.362006	0	1	000731	7.77779	0.479613	5.49347	14.0437	10.3979	2.83858	14.3684	2.48491	5.1732	4.14908e+09	0	0.0302801
000731	2019	1	436163	23	0.025	0.0608	0.035686	0.241189	2410	1585719	0.030828	1	0.1218	0	0	1	2013	0.362006	3	1	000731	7.78738	0.360797	5.51116	12.9858	10.44	3.16038	14.2765	2.56495	5.15878	3.82158e+09	0	0.0114132
000737	2007	1	144533	4	0.522	0.147	0.025059	0.561778	6512	592294	0.02017	1	0.26427		0	0		0.79125	0		000737	8.7814	0.280002	6.74116	11.8813	9.60353	3.43752	13.2918	0	5.05772	3.85702e+09	0	0.00374727
000737	2008	1	8783.42	4	0.522	0.1512	0.020758	0.589952	6444	634528	0.0051	1	0.2643	0	0	0		0.79125	0	0	000737	8.7709	0.338801	6.45259	9.08062	9.7249	3.14825	13.3606	0.693147	5.04036	4.0889e+09	0	0.000214811
000737	2009	1	135487	4	0.493	0.1512	0.01952	0.734477	8606	433296	-0.905109	1	0.2643	0	0	0		0.79125	0	0	000737	9.06021	0.454512	6.44255	11.8166	9.71348	2.96484	12.9792	1.09861	4.81863	3.72894e+09	0	0.00363338
000737	2010	1	1.96917e+06	4	0.289	0.1928	0.021672	0.855106	7791	445146	-0.987775	1	0.2562	0	0	0		0.79125	0	0	000737	8.96072	0.242428	6.13661	14.4931	9.86178	2.84783	13.0062	1.38629	4.95973	3.46814e+09	0	0.0567789
000737	2012	1	1.3215e+06	4	0.257	0.2002	0.01413	0.863874	6522	513487	0.293262	1	0.2569	0	0	0		0.79125	0	0	000737	8.78294	0.143436	5.94769	14.0943	10.0652	2.73471	13.149	1.79176	4.92906	3.34896e+09	0	0.0394601
000737	2013	1	574372	4	0.441	0.1596	0.026352	0.90912	6190	524541	-0.384706	1	0.2569	0	0	0		0.79125	0	0	000737	8.73069	0.00468208	5.78927	13.261	10.0648	2.66526	13.1703	1.94591	5.00124	3.24691e+09	0	0.0176898
000737	2014	1	380846	4	0.251	0.1461	0.022218	0.887481	6285	486143	0.087336	1	0.2569	0	0	0		0.79125	1	0	000737	8.74592	0.0427592	5.67513	12.8502	10.0582	2.57849	13.0943	2.07944	4.94121	3.05541e+09	0	0.0124647
000737	2015	1	187321	4	0.235	0.1416	0.03118	0.92085	5565	541442	-0.987775	1	0.2569	0	0	0		0.79125	1	0	000737	8.62425	0.158237	5.78112	12.1406	10.0332	2.46817	13.202	2.19722	4.88783	3.01313e+09	0	0.00621682
000737	2016	1	130916	4	0.254	0.13	0.034246	0.92085	5093	549084	0.123291	1	0.2569	0	0	0		0.79125	1	0	000737	8.53562	0.339816	5.5255	11.7823	10.0336	2.36686	13.216	2.30259	4.92225	2.79649e+09	0	0.00468143
000737	2017	1	67259.1	4	0.341	0.1195	0.034119	0.92085	4755	550253		0		0	0	0		0.79125	8	1	000737	8.46695	0.116619	5.6586	11.1163	10.2168	2.41387	13.2181	2.3979	4.82787	2.61645e+09	0.693147	0.00257062
000751	2007	1		6	0.215	0.0447	0.114603	0.667513	11638	747089	-0.100639	1	0.3817		0	0		0.249224	0		000751	9.36203		6.02706		9.96928	4.1276	13.5239	0	5.42417	8.69462e+09	0
000751	2008	1		6	0.148	0.0373	0.141873	0.75859	11648	625216	-0.568213	1	0.3817	0	0	0		0.249224	0	0	000751	9.36289		6.0099		10.0856	3.65232	13.3459	0.693147		7.28252e+09	0
000751	2010	1		6	0.098	0.0402	0.136014	0.869179	11081	854277	-0.481825	1	0.3817	0	0	0		0.249224	0	0	000751	9.31299		5.5328		10.1773	3.60699	13.658	1.38629	5.3506	9.46625e+09	0
000751	2011	1		6	0.064	0.0422	0.123612	0.92085	10881	676111	-0.987775	1	0.3377	0	0	0		0.249224	0	0	000751	9.29477		5.42478		10.2885	3.368	13.4241	1.60944		7.35676e+09	0.693147
000751	2014	1	10587834	6	0.184	0.034	0.124408	0.424323	7472	445489	0.045537	1	0.2359	0	0	0		0.249224	0	0	000751	8.91892		4.8698	16.1752	10.4274	2.86918	13.0069	2.07944	5.17461	3.3287e+09	0	0.318078
000751	2015	1		6	0.094	0.03	0.15686	0.44906	7050	516723	0.044818	1	0.2359	0	0	0		0.249224	0	0	000751	8.86078		4.77116		10.4275	2.74041	13.1553	2.19722	5.16807	3.6429e+09	0.693147
000751	2016	1		6	0.097	0.0282	0.144959	0.483367	6727	616165	0.062233	1	0.2359	0	0	0		0.249224	0	1	000751	8.81388		4.68535		10.4238	2.87633	13.3313	2.30259	5.23545	4.14494e+09	0
000751	2017	1		6	0.06	0.0305	0.146383	0.428925	6580	632257	0.09102	0	0.2359	0	0	0		0.249224	0	1	000751	8.79179		4.72717		10.4749	3.35641	13.3571	2.3979	5.36743	4.16025e+09	0
000751	2018	1	200734	6	0.029	0.0281	0.095989	0.47989	6073	768969	0.021851	0	0.2359	0	0	0		0.249224	0	1	000751	8.71161		4.79232	12.2097	10.5358	3.65511	13.5528	2.48491	5.46972	4.66995e+09	0	0.00429842
000751	2019	1	104298	6	0.048	0.0317	0.122086	0.426042	6003	763828	0.077081	0	0.2359	1	0	0		0.249224	0	1	000751	8.70002		4.78165	11.555	10.5712	3.58979	13.5461	2.56495	5.44344	4.58526e+09	0	0.00227463
000755	2007	1	2196480	4	0.522	0.147	0.025059	0.474124	2891	1450873	0.149854	1	0.2779		0	0	2012	1.35364	0		000755	7.96936		6.601	14.6024	9.60353	3.22277	14.1877	0	5.15748	4.19447e+09	0	0.052366
000755	2008	1	574071	4	0.522	0.1512	0.020758	0.499436	2951	1.46888e+06	0.006364	1	0.2779	0	0	0	2012	1.35364	0	0	000755	7.9899		6.55764	13.2605	9.7249	3.18165	14.2	0.693147	5.03592	4.33466e+09	0	0.0132437
000755	2009	1	536067	4	0.493	0.1512	0.01952	0.529409	2965	1556301	0.004913	1	0.2779	0	0	0	2012	1.35364	0	0	000755	7.99463		6.42157	13.192	9.71348	2.89671	14.2578	1.09861	4.98294	4.61443e+09	0	0.0116172
000755	2010	1	456310	4	0.289	0.1928	0.021672	0.63691	2815	2.24065e+06	0.015285	1	0.2779	0	0	0	2012	1.35364	0	0	000755	7.94272		6.21503	13.0309	9.86178	2.93891	14.6223	1.38629	5.08164	6.30743e+09	0	0.00723448
000755	2011	1	692735	4	0.235	0.2002	0.018441	0.676658	2774	2.60393e+06	0.014398	1	0.2779	0	0	0		1.08269	0	0	000755	7.92805		6.22672	13.4484	10.0163	3.52868	14.7725	1.60944	5.33625	7.22331e+09	0	0.00959027
000755	2012	1	869596	4	0.257	0.2002	0.01413	0.726023	3008	2.3879e+06	-0.149145	1	0.2779	0	0	0		1.08269	1	0	000755	8.00903		6.1009	13.6758	10.0652	3.93271	14.6859	1.79176	5.41712	7.18279e+09	0	0.0121067
000755	2013	1	856361	4	0.441	0.1596	0.026352	0.77939	2920	2.30114e+06	-0.243095	1	0.2779	0	0	0		1.08269	2	0	000755	7.97934		5.97748	13.6604	10.0648	3.5916	14.6489	1.94591	5.30344	6.71932e+09	0	0.0127448
000755	2015	1	21580354	4	0.235	0.1416	0.03118	0.787332	2761	2.09218e+06	-0.416144	1	0.2779	0	0	0		1.08269	1	0	000755	7.92335		5.9948	16.8873	10.0332	3.93824	14.5537	2.19722		5.77652e+09	0	0.373588
000755	2016	1	2.29206e+06	4	0.254	0.13	0.034246	0.897709	2479	2.07812e+06	-0.987775	1	0.2779	1	0	0		1.08269	2	1	000755	7.81561		5.83171	14.645	10.0336	3.27813	14.547	2.30259		5.15165e+09	0	0.0444917
000755	2018	1		4	0.227	0.091	0.033193	0.886016	463	19828824	0.046357	1	0.2779	0	0	0		1.08269	0	1	000755	6.13773		5.41752		10.2977	2.26614	16.8026	2.48491	5.08221	9.18075e+09	0
000767	2007	1	1.81259e+06	4	0.522	0.147	0.088442	0.623324	3338	2.77936e+06	0.137521	1	0.3624		0	0	2012	1.35364	0		000767	8.11313		9.07275	14.4103	9.60353	3.31541	14.8377	0	5.26693	9.27749e+09	0	0.0195375
000767	2008	1	3.19198e+06	4	0.522	0.1512	0.094374	0.785633	2510	4.15053e+06	-0.432497	1	0.3624	0	0	0	2012	1.35364	0	0	000767	7.82804		9.07275	14.9762	9.7249	3.29908	15.2387	0.693147		1.04178e+10	0	0.0306396
000767	2009	1	2.84898e+06	4	0.493	0.1512	0.091403	0.797909	2565	4411761	0.006227	1	0.3624	0	0	0	2012	1.35364	0	0	000767	7.84971		9.07275	14.8625	9.71348	3.22658	15.2998	1.09861	5.23439	1.13162e+10	0	0.0251762
000767	2010	1	4.15625e+06	4	0.289	0.1928	0.091087	0.872932	2696	4510742	-0.496513	1	0.3624	0	0	0	2012	1.35364	0	0	000767	7.89952		9.07275	15.2401	9.86178	3.3691	15.322	1.38629		1.2161e+10	0	0.034177
000767	2011	1	3427860	4	0.235	0.2002	0.090172	0.92085	2634	4604278	-0.987775	1	0.3624	0	0	0	2012	1.35364	0	0	000767	7.87626		9.07275	15.0474	10.0163	3.24889	15.3425	1.60944		1.21277e+10	0	0.0282648
000767	2013	1	3.63731e+06	4	0.441	0.1596	0.08599	0.825965	7205	4230264	0.098055	1	0.3017	0	0	1	2012	1.35364	0	0	000767	8.88253		8.91009	15.1068	10.0648	3.68604	15.2578	1.94591	5.5966	3.04791e+10	0	0.0119338
000767	2014	1	6750138	4	0.251	0.1461	0.078299	0.798957	8232	3.68095e+06	0.106146	1	0.3017	0	0	1	2012	1.35364	0	0	000767	9.01578		8.85322	15.7251	10.0582	3.84478	15.1187	2.07944	5.68784	3.03016e+10	0	0.0222765
000767	2015	1	9862969	4	0.235	0.1416	0.086904	0.775692	8736	3799903	0.071212	1	0.3017	0	0	1	2012	1.35364	0	0	000767	9.07521		8.79165	16.1043	10.0332	3.62616	15.1505	2.19722	5.66824	3.3196e+10	0	0.0297114
000767	2016	1	12257796	4	0.254	0.13	0.077196	0.767856	8788	5165705	0.00971	1	0.3017	0	0	1	2012	1.35364	1	0	000767	9.08114		8.84617	16.3217	10.0336	3.70577	15.4576	2.30259	5.6172	4.53962e+10	0	0.0270018
000767	2017	1	14851475	4	0.341	0.1195	0.07925	0.834438	8729	5.54565e+06	-0.215367	1	0.2745	0	0	1	2012	1.35364	0	1	000767	9.07441		9.06891	16.5136	10.2168	4.05044	15.5285	2.3979	5.46659	4.8408e+10	0	0.0306798
000767	2018	1	14537148	4	0.227	0.091	0.079902	0.839973	8457	5.9582e+06	0.042326	1	0.2887	0	0	1	2012	1.35364	0	1	000767	9.04275		8.93192	16.4922	10.2977	4.06244	15.6003	2.48491	5.59718	5.03885e+10	0	0.0288501
000767	2019	1	12826882	4	0.232	0.0972	0.076206	0.843162	8157	6.24445e+06	0.008948	1	0.2943	0	0	1	2012	1.35364	0	1	000767	9.00663		8.76003	16.3671	10.3337	3.95972	15.6472	2.56495	5.7229	5.0936e+10	0	0.0251824
000779	2018	0	31170172	27	0.084	0.0673	0.079548	0.617242	4698	923932	0.143743	1	0.1527	1	0	1	2013	2.22017	1	1	000779	8.45489		3.68539	17.255	9.90078	1.59374	13.7364	2.48491	5.30019	4.34063e+09	0	0.718102
000782	2010	1		19	0.065	0.0046	0.021672	0.602127	3491	694511	0.106171	0	0.2023	0	0	0		0.151754	0	0	000782	8.15794	0.00499386	6.25772		10.5248	3.33073	13.451	1.38629	5.1688	2.42454e+09	0
000782	2011	1		19	0.03	0.0095	0.018441	0.543669	3520	671503	0.12779	0	0.2023	0	0	0		0.151754	0	0	000782	8.16622	0.18911	6.21401		10.5871	3.36103	13.4173	1.60944	5.24482	2.36369e+09	0
000786	2007	0	607922	1	0.077	0.003	0.111979	0.611246	2055	2596926	0.116084	1	0.524		0	0	2012	0.655252	1		000786	7.62803		8.72282	13.3178	10.9317	3.843	14.7698	0	5.17104	5.33668e+09	0	0.0113914
000786	2008	0	570254	1	0.064	0.008	0.119722	0.545229	2620	1.9108e+06	0.123733	1	0.524	0	0	0	2012	0.655252	1	0	000786	7.87093		8.45119	13.2538	10.9514	3.37528	14.463	0.693147	5.0664	5.00631e+09	0.693147	0.0113907
000786	2009	0	818038	1	0.026	0.0052	0.085406	0.543898	3360	1.78383e+06	0.143718	1	0.524	0	0	0	2012	0.655252	0	0	000786	8.1197	0.702467	8.19265	13.6147	11.0055	3.40895	14.3943	1.09861	5.2325	5.99366e+09	0	0.0136484
000786	2010	0	651259	1	0.013	0.0017	0.103421	0.562323	3647	2.0173e+06	0.160882	1	0.524	0	0	0	2012	0.655252	0	0	000786	8.20166	0.875881	8.0724	13.3867	11.0771	3.52205	14.5173	1.38629	5.33184	7.35708e+09	0	0.00885214
000786	2011	0	2497615	1	0.006	0.0051	0.100196	0.560453	4028	2113893	0.17331	1	0.524	0	0	0	2012	0.655252	0	0	000786	8.30103	0.822555	8.00442	14.7308	11.1301	3.75381	14.564	1.60944	5.44037	8.51476e+09	0.693147	0.0293328
000786	2012	0	526782	1	0.017	0.0029	0.075856	0.526314	11742	802105	0.191858	1	0.524	0	0	1	2012	0.655252	0	0	000786	9.37093	0.379016	7.83296	13.1745	11.1724	3.92505	13.595	1.79176	5.42222	9.41831e+09	1.09861	0.00559317
000786	2013	0	415038	1	0.021	0.0035	0.07642	0.487038	11355	932534	0.213049	1	0.524	0	0	1	2012	0.655252	0	0	000786	9.33741	0.461947	7.66592	12.9361	11.2225	3.78793	13.7457	1.94591	5.50577	1.05889e+10	0	0.00391955
000786	2014	0		1	0.034	0.0035	0.07176	0.362489	11593	1.1535e+06	0.153359	1	0.452	0	0	1	2012	0.655252	0	0	000786	9.35816	0.579175	7.58213		11.2663	3.79335	13.9583	2.07944	5.55165	1.33726e+10	0
000786	2015	0		1	0.044	0.0021	0.128614	0.319232	10695	1.27203e+06	0.114969	1	0.452	0	0	1	2012	0.655252	0	0	000786	9.27753	0.550103	7.47422		11.3185	3.60486	14.0561	2.19722	5.53972	1.36044e+10	0.693147
000786	2016	0		1	0.04	0.0015	0.110721	0.270822	10282	1.39558e+06	0.112866	1	0.3573	0	0	1	2012	0.655252	0	0	000786	9.23815	0.693746	7.36056		11.3888	3.56585	14.1488	2.30259	5.59559	1.43493e+10	0
000786	2017	0		1	0.056	0.0008	0.122589	0.224386	10416	1.54672e+06	0.188796	1	0.3573	0	0	1	2012	0.655252	0	0	000786	9.2511	0.691864	7.3568		11.4709	3.91138	14.2516	2.3979	5.75606	1.61107e+10	1.38629
000786	2018	0		1	0.006	0.0009	0.149454	0.193719	10624	1.68562e+06	0.172653	1	0.3783	0	1	1	2012	0.655252	1	1	000786	9.27087	0.642475	7.46445		11.5097	4.1807	14.3376	2.48491	5.81426	1.7908e+10	1.09861
000786	2019	0		1	0.006	0.0008	0.155244	0.322458	11527	1.86203e+06	0.03162	1	0.3783	0	1	1	2012	0.655252	0	0	000786	9.35245	0.62423	7.40832		11.5097	4.18833	14.4372	2.56495	5.80924	2.14636e+10	2.30259
000789	2007	0	765340	14	0.13	0.02	0.111979	0.527896	2461	1066862	0.034397	1	0.505		0	0		0.058991	0		000789	7.80832		8.71236	13.5481	9.37237	2.95912	13.8802	0	4.7349	2.62555e+09	0	0.0291498
000789	2008	0	18771766	14	0.064	0.0241	0.119722	0.5661	3764	1.03534e+06	0.049153	1	0.505	0	0	0		0.058991	0	0	000789	8.23324		8.41144	16.7479	9.48964	3.14695	13.8502	0.693147	4.89947	3.89702e+09	0	0.481696
000789	2009	0	20261754	14	0.047	0.0277	0.085406	0.643681	3741	1.54862e+06	0.062018	1	0.505	0	0	0		0.058991	0	0	000789	8.22711		8.35172	16.8242	9.58514	3.44498	14.2529	1.09861	5.06795	5.79337e+09	0	0.34974
000789	2010	0	12176848	14	0.06	0.0288	0.103421	0.645621	4736	1.39077e+06	0.12582	1	0.455	0	0	0		0.058991	0	0	000789	8.46295		8.16053	16.315	9.75522	3.48115	14.1454	1.38629	5.20563	6.58671e+09	0	0.18487
000789	2011	0	12860782	14	0.049	0.0334	0.100196	0.628698	5947	1.18174e+06	0.331165	1	0.4398	0	0	0		0.393569	0	0	000789	8.69064		7.92088	16.3697	9.912	3.62241	13.9825	1.60944	5.41268	7.02783e+09	0	0.182998
000789	2012	0	18071352	14	0.027	0.036	0.075856	0.602432	6388	1.12568e+06	0.111843	1	0.4258	0	0	0		0.393569	1	0	000789	8.76218		7.91932	16.7098	9.98613	3.65398	13.9339	1.79176	5.27095	7.19084e+09	0	0.251311
000789	2013	0	37844228	14	0.097	0.0314	0.07642	0.547725	6880	1.14036e+06	0.208725	1	0.4258	0	0	0		0.393569	0	0	000789	8.83637		7.71044	17.449	10.0708	3.64593	13.9469	1.94591	5.44031	7.8457e+09	0	0.482357
000789	2014	0	39227060	14	0.072	0.0312	0.07176	0.5243	7365	1.19981e+06	0.219072	1	0.4258	0	0	0		0.393569	0	1	000789	8.90449		7.61434	17.4849	10.138	3.61447	13.9977	2.07944	5.47489	8.83661e+09	0	0.443915
000789	2015	0	25043170	14	0.085	0.0291	0.128614	0.546393	7751	1.16218e+06	0.094305	1	0.4258	0	0	0		0.393569	0	0	000789	8.95558		7.6072	17.0361	10.1902	3.4412	13.9658	2.19722	5.35313	9.00808e+09	0	0.278008
000789	2016	0	22988976	14	0.056	0.0303	0.110721	0.482544	7760	1.09285e+06	0.081754	1	0.4258	0	0	0		0.393569	2	0	000789	8.95674		7.50665	16.9505	10.2593	3.35026	13.9043	2.30259	5.38536	8.48048e+09	0	0.271081
000789	2017	0	21309010	14	0.05	0.0252	0.122589	0.446705	7772	1.07746e+06	0.148896	1	0.4258	0	0	0		0.393569	0	0	000789	8.95828		7.51216	16.8746	10.3303	3.61753	13.8901	2.3979	5.5059	8.37403e+09	0	0.254466
000789	2018	0	21820744	14	0.082	0.0228	0.149454	0.393845	7154	1.40531e+06	0.282266	1	0.4258	0	0	0		0.393569	0	1	000789	8.87543		7.50349	16.8984	10.426	4.01475	14.1558	2.48491	5.72908	1.00536e+10	0	0.217044
000789	2019	0	22935768	14	0.074	0.0201	0.155244	0.362792	6880	1.71601e+06	0.270293	1	0.4258	0	0	0		0.393569	1	1	000789	8.83637		7.41289	16.9482	10.4789	4.03618	14.3555	2.56495	5.7654	1.18061e+10	0.693147	0.19427
000791	2007	1	23778.3	27	0.522	0.0579	0.025059	0.54611	827	851933	0.062488	1	0.4427		0	0	2013	2.22017	0		000791	6.7178		6.80791	10.0765	9.24126	0.875193	13.6553	0	4.08844	7.04549e+08	0	0.00337497
000791	2008	1	20008.3	27	0.366	0.0662	0.020758	0.56628	586	1.33972e+06	0.07723	1	0.4427	1	0	0	2013	2.22017	0	0	000791	6.37332		6.49978	9.9039	9.24126	0.660979	14.108	0.693147	4.08844	7.85078e+08	0	0.00254857
000791	2009	1	1.0488e+06	27	0.357	0.0604	0.01952	0.518295	620	1.14839e+06	0.036456	1	0.4377	0	0	0	2013	2.22017	0	0	000791	6.42972		6.44411	13.8632	9.24126	0.556116	13.9539	1.09861	4.19165	7.12001e+08	0	0.147303
000791	2010	1	914265	27	0.354	0.0553	0.021672	0.514789	606	1.18414e+06	0.023753	1	0.395	0	0	0	2013	2.22017	0	0	000791	6.40688		6.34208	13.7259	9.36143	0.653139	13.9845	1.38629	4.21889	7.1759e+08	0	0.127408
000791	2011	1	643111	27	0.211	0.064	0.018441	0.550087	577	1.29636e+06	-0.023962	1	0.3927	0	0	0	2013	2.22017	0	0	000791	6.35784		6.21019	13.3741	9.50733	0.603635	14.0751	1.60944	4.3014	7.47999e+08	0	0.0859775
000791	2012	1	23517512	27	0.379	0.0782	0.08713	0.741722	1797	7306358	0.100921	1	0.7505	0	0	0	2013	2.22017	0	0	000791	7.49387		8.34416	16.9733	9.5941	1.31982	15.8043	1.79176	5.21387	1.31295e+10	0	0.179119
000791	2013	1	18975506	27	0.302	0.0837	0.08599	0.722607	1678	7.85424e+06	0.093233	1	0.7505	0	0	1	2013	2.22017	0	0	000791	7.42536		8.40165	16.7587	9.67602	1.43448	15.8766	1.94591	5.24825	1.31794e+10	0	0.143978
000791	2014	1	15762724	27	0.275	0.0662	0.078299	0.722105	1717	7933291	0.054333	1	0.7505	0	0	1	2013	2.22017	0	0	000791	7.44833		8.37566	16.5732	9.73779	1.42662	15.8866	2.07944	5.1697	1.36215e+10	0	0.11572
000791	2015	1	13735052	27	0.065	0.0538	0.086904	0.718553	1719	7.79122e+06	0.008907	1	0.7505	0	0	1	2013	2.22017	0	0	000791	7.4495		8.47319	16.4355	9.73151	1.46418	15.8685	2.19722	5.08064	1.33931e+10	0	0.102553
000791	2016	1	20417858	27	0.172	0.0491	0.077196	0.727771	1899	9968619	-0.021359	1	0.6254	0	0	1	2013	2.22017	2	0	000791	7.54908		8.62617	16.8319	9.77247	1.83221	16.115	2.30259		1.89304e+10	0	0.107857
000791	2017	1	12023861	27	0.106	0.047	0.07925	0.695013	1809	10509609	0.04366	1	0.6254	0	0	1	2013	2.22017	1	0	000791	7.50053		8.41836	16.3024	9.81771	1.78996	16.1678	2.3979		1.90119e+10	0	0.0632439
000791	2018	1	10341529	27	0.084	0.0673	0.079902	0.676219	2081	9197681	0.080588	1	0.6254	0	0	1	2013	2.22017	9	0	000791	7.6406		8.3312	16.1517	9.90078	1.87114	16.0345	2.48491		1.91404e+10	0	0.0540299
000791	2019	1	16094785	27	0.056	0.0644	0.076206	0.624135	2021	9391512	0.066009	1	0.6254	0	0	1	2013	2.22017	2	0	000791	7.61135		8.3325	16.594	9.95337	1.86024	16.0553	2.56495		1.89802e+10	0	0.0847976
000792	2007	1		28	0.11	0.111	0.025059	0.41176	1506	4.50365e+06	0.344579	1	0.306		0	0			0		000792	7.31721		5.75161		9.29349	2.50963	15.3204	0	5.79346	6.7825e+09	0
000792	2008	1		28	0.124	0.1191	0.020758	0.37013	1528	5254297	0.344579	1	0.306	0	0	0			0	0	000792	7.33172		5.19878		9.41369	2.26492	15.4746	0.693147	6.0589	8.02857e+09	0
000792	2009	1		28	0.317	0.0751	0.01952	0.460671	1546	6137809	0.344579	1	0.306	0	0	0			0	0	000792	7.34343		5.53065		9.42956	2.73016	15.63	1.09861	5.77598	9.48905e+09	0
000792	2010	1		28	0.087	0.0776	0.021672	0.444052	3769	2.82827e+06	0.287237	1	0.306	0	0	0			0	0	000792	8.23456		5.47775		9.56283	2.7987	14.8552	1.38629	5.61111	1.06597e+10	0
000792	2011	1	49111356	28	0.208	0.0706	0.018441	0.492258	11047	2658750	0.18142	1	0.3099	0	0	0			0	0	000792	9.30991		5.24057	17.7096	9.67558	2.78335	14.7934	1.60944	5.84012	2.93712e+10	0	0.167209
000792	2012	1	54260048	28	0.148	0.0557	0.01413	0.583211	14108	3.00823e+06	0.158457	1	0.3099	0	0	0			0	0	000792	9.5545		5.30557	17.8093	9.7487	3.2905	14.9169	1.79176	5.74739	4.244e+10	0	0.127851
000792	2013	1	73167392	28	0.188	0.0679	0.026352	0.665331	17180	3.13159e+06	0.064118	1	0.3099	0	0	0			0	0	000792	9.7515		5.28611	18.1083	9.82461	3.26965	14.9571	1.94591	5.65396	5.38007e+10	0	0.135997
000792	2014	1	1623774720	28	0.434	0.0685	0.022218	0.716052	18359	3.69842e+06	0.073635	1	0.3099	0	0	0			0	0	000792	9.81787		5.16793	19.9981	9.86345	3.51148	15.1234	2.07944	5.79759	6.78993e+10	0	2.39145
000792	2015	1	101463176	28	0.276	0.0759	0.03118	0.696674	17987	4487308	0.024397	1	0.2703	0	0	0			0	0	000792	9.7974		5.2478	18.4352	9.92103	3.58103	15.3168	2.19722	5.78063	8.07132e+10	0	0.125708
000792	2016	1	86055672	28	0.489	0.0377	0.034246	0.682063	17526	4.73273e+06	0.013915	1	0.2703	0	0	0			0	1	000792	9.77144		5.2363	18.2705	10.0111	3.68065	15.37	2.30259	5.69675	8.29459e+10	0.693147	0.103749
000792	2017	1	76689560	28	0.068	0.0348	0.034119	0.730204	17440	4725833	-0.205533	1	0.2703	0	0	0			3	1	000792	9.76652		5.42969	18.1553	10.0779	4.05836	15.3686	2.3979	5.74184	8.24185e+10	0	0.0930489
000792	2018	1	97916608	28	0.091	0.0406	0.033193	0.749489	16995	4412907	-0.206179	1	0.2703	0	0	0			6	1	000792	9.74067		5.49795	18.3996	10.1597	4.75654	15.3	2.48491	5.85764	7.49974e+10	0	0.13056
000795	2009	0	2.32333e+06	4	0.493	0.1512	0.085406	0.833282	2579	546897	0.0363	0	0.31	0	0	0	2012	1.35364	0	0	000795	7.85516		8.53829	14.6585	9.71348	1.77483	13.212	1.09861	4.34421	1.41045e+09	0	0.164723
000795	2010	0	2.32333e+06	4	0.289	0.1928	0.103421	0.820811	2645	539878	0.041099	0	0.2602	0	0	0	2012	1.35364	0	0	000795	7.88043		8.26567	14.6585	9.86178	1.9003	13.1991	1.38629	4.4737	1.42798e+09	0	0.162701
000795	2012	0	1.43873e+06	4	0.257	0.2002	0.075856	0.784707	1800	984908	0.039165	0	0.2566	0	0	1	2012	1.35364	0	0	000795	7.49554	0.331201	8.03878	14.1793	10.0652	2.50622	13.8003	1.79176	4.79254	1.77283e+09	0	0.081154
000795	2013	0	996421	4	0.441	0.1596	0.07642	0.854923	1543	993997	-0.74188	0	0.2566	0	0	1	2012	1.35364	0	0	000795	7.34148	0.340669	8.02594	13.8119	10.0648	1.95522	13.8095	1.94591	4.52674	1.53374e+09	0	0.0649669
000795	2014	0	554117	4	0.251	0.1461	0.07176	0.572082	1946	937928	0.01582	0	0.2553	0	0	1	2012	1.35364	0	0	000795	7.57353	0.0842076	7.95349	13.2251	10.0582	1.70662	13.7514	2.07944	4.45801	1.82521e+09	0	0.0303591
000795	2015	0	111813	4	0.235	0.1416	0.128614	0.382267	2517	765536	-0.049051	0	0.4229	0	0	1	2012	1.35364	0	0	000795	7.83082	0.00841341	7.7049	11.6246	10.0332	1.90489	13.5483	2.19722	4.66948	1.92685e+09	0	0.0058029
000795	2016	0	1.67813e+06	4	0.254	0.13	0.110721	0.20797	3219	784433	0.017555	0	0.3938	0	0	1	2012	1.35364	0	0	000795	8.07683	0.0225594	7.6107	14.3332	10.0336	2.17711	13.5727	2.30259	4.8606	2.52509e+09	1.60944	0.0664582
000795	2017	0	1.80122e+06	4	0.341	0.1195	0.122589	0.199601	3405	770961	0.049542	0	0.3938	0	0	1	2012	1.35364	0	0	000795	8.133	0.0993493	7.60526	14.404	10.2168	2.31763	13.5554	2.3979	4.94402	2.62512e+09	1.09861	0.0686149
000795	2018	0	1693960	4	0.227	0.091	0.149454	0.222516	3084	925904	0.051305	0	0.3938	0	0	1	2012	1.35364	2	0	000795	8.03398	0.216889	7.6858	14.3426	10.2977	2.59117	13.7385	2.48491	5.07769	2.85549e+09	0.693147	0.0593229
000795	2019	0	3958845	4	0.232	0.0972	0.155244	0.309282	3376	1.02116e+06	0.062009	0	0.3938	0	0	1	2012	1.35364	6	1	000795	8.12445	0.372681	7.61112	15.1915	10.3337	2.67358	13.8365	2.56495	5.12686	3.44744e+09	0	0.114834
000796	2010	0	274240	26	0.295	0.098	0.287999	0.357571	2569	324642	0.067828	0	0.1738	0	0	0	2013	1.82595	0	0	000796	7.85127		5.27098	12.5218	9.95518	-0.882108	12.6905	1.38629	4.4084	8.34005e+08	0	0.0328823
000796	2011	0	729960	26	0.168	0.1114	0.22579	0.532289	2280	524216	0.035834	0	0.1738	0	0	0	2013	1.82595	0	0	000796	7.73193		4.96195	13.5007	10.1043	-0.913191	13.1697	1.60944	4.49417	1.19521e+09	0	0.0610737
000803	2012	0	13587.5	23	0.043	0.0358	0.041329	0.543694	287	997441	0.063157	0	0.2351	0	0	0		0.411438	0	0	000803	5.65948		4.73588	9.51691	9.94985	-1.12597	13.8129	1.79176	4.08844	2.86266e+08	0	0.00474648
000803	2013	0	4537.57	23	0.068	0.0314	0.040023	0.699462	357	1.37485e+06	0.028882	0	0.2351	0	0	0		0.411438	1	0	000803	5.87774		4.48617	8.47986	10.0227	-1.19734	14.1339	1.94591	4.08844	4.9082e+08	0	0.000924487
000803	2014	0		23	0.078	0.0287	0.047994	0.66932	224	2.04173e+06	0.024889	0	0.2351	0	0	0		0.411438	0	0	000803	5.41165		4.1416		10.0886	-1.41078	14.5293	2.07944	4.08844	4.57348e+08	0
000803	2015	0		23	0.039	0.035	0.064877	0.751066	216	2.19301e+06	-0.282583	0	0.2351	0	0	0		0.411438	3	0	000803	5.37528		4.19579		10.1158	-1.73496	14.6008	2.19722		4.7369e+08	0
000803	2016	0		23	0.036	0.0358	0.089958	0.883154	146	3.60002e+06	-0.987775	0	0.2351	0	0	0		0.411438	0	0	000803	4.98361		4.24907		10.1791	-1.73496	15.0964	2.30259		5.25603e+08	0
000807	2007	1	228236	25	0.154	0.0501	0.114603	0.554975	3524	1.62154e+06	0.228308	1	0.5141		0	0		2.60522	0		000807	8.16735		5.85479	12.3381	9.24126	3.71054	14.2989	0	5.49796	5.7143e+09	0	0.00399412
000807	2008	1	222482	25	0.152	0.0596	0.141873	0.535202	3659	2.03162e+06	0.024223	1	0.4902	1	0	0		2.60522	0	0	000807	8.20495		5.83951	12.3126	9.30738	3.52774	14.5243	0.693147	5.3788	7.43371e+09	0	0.00299288
000807	2009	1	45590.6	25	0.131	0.0487	0.115784	0.535545	3749	2.58455e+06	0.01165	1	0.4913	0	0	0		2.60522	0	0	000807	8.22924	0.836031	5.81113	10.7275	9.38622	3.31191	14.7651	1.09861	5.33511	9.68947e+09	0	0.000470516
000807	2010	1	14666.5	25	0.126	0.0506	0.136014	0.616878	3920	3.03301e+06	0.00773	1	0.4913	1	0	0		2.60522	0	0	000807	8.27385	0.717608	5.53869	9.59332	9.50525	3.50569	14.9251	1.38629	5.4468	1.18894e+10	0	0.00015004
000807	2011	1	252786	25	0.133	0.0494	0.123612	0.66536	3973	3.74442e+06	0.024175	1	0.4913	0	0	0		2.60522	0	0	000807	8.28728	0.684394	5.27979	12.4403	9.66186	3.41753	15.1358	1.60944	5.4987	1.48766e+10	0	0.00169922
000807	2012	1	227079	25	0.166	0.0524	0.135235	0.734207	4007	4696601	0.00345	1	0.4913	1	0	0		2.60522	0	0	000807	8.2958	0.433172	5.1034	12.3331	9.78589	3.73411	15.3623	1.79176	5.60341	1.88193e+10	0	0.00120663
000807	2013	1	1.36875e+06	25	0.177	0.0587	0.135026	0.764156	3806	6.03439e+06	0.004127	1	0.4913	0	0	0		2.60522	0	1	000807	8.24433	0.556158	5.00821	14.1294	9.89832	3.99735	15.613	1.94591	5.74634	2.29669e+10	0	0.00595968
000807	2014	1		25	0.167	0.0508	0.124408	0.807475	9264	2.63439e+06	-0.136218	1	0.4913	1	0	0		2.60522	0	1	000807	9.13389	0.266324	4.92954		9.96246	4.41388	14.7842	2.07944	5.76721	2.4405e+10	0
000807	2015	1		25	0.143	0.0583	0.15686	0.773096	8703	3.36453e+06	0.005233	1	0.4913	0	0	0		2.60522	0	0	000807	9.07142	0.277973	4.85139		10.005	4.16638	15.0288	2.19722	5.70313	2.92815e+10	0.693147
000807	2016	1		25	0.078	0.0506	0.144959	0.690959	9134	3.49544e+06	0.011965	1	0.4257	1	0	0		2.60522	0	1	000807	9.11976	0.575762	4.66655		10.0774	4.05077	15.067	2.30259	5.73969	3.19273e+10	0
000807	2017	1		25	0.031	0.0497	0.146383	0.695278	11186	3207349	0.066577	1	0.4257	1	0	0		2.60522	0	1	000807	9.32242	0.451946	4.68248		10.1867	4.50661	14.981	2.3979	5.88241	3.58774e+10	1.79176
000807	2018	1		25	0.044	0.053	0.095989	0.754381	12477	3.00724e+06	-0.177388	1	0.4257	1	0	0		2.60522	0	1	000807	9.43164	1.25266	4.77687		10.29	4.59331	14.9165	2.48491	5.81948	3.75214e+10	0.693147
000807	2019	1		25	0.048	0.0585	0.122086	0.682323	12000	3298288	0.045352	1	0.4257	0	0	0		2.60522	0	1	000807	9.39266	0.745205	4.71968		10.3696	4.63614	15.0089	2.56495	5.9298	3.95795e+10	0.693147
000809	2007	0	169714	23	0.181	0.0328	0.066073	0.417816	686	327959	0.045105	1	0.387		0	0		1.22137	0		000809	6.53088		4.31064	12.0419	9.2933	-1.73496	12.7006	0	4.08844	2.2498e+08	0	0.0754349
000809	2008	0	271285	23	0.135	0.0297	0.054633	0.446523	430	564072	0.024672	1	0.387	0	0	0		1.22137	0	0	000809	6.06379		4.17872	12.5109	9.43044	-1.73496	13.2429	0.693147	4.08844	2.42551e+08	0	0.111847
000809	2009	0	192857	23	0.062	0.0247	0.053053	0.446145	430	557910	-0.038185	1	0.387	0	0	0		1.22137	0	0	000809	6.06379		4.21188	12.1697	9.52362	-1.73496	13.232	1.09861	4.08844	2.39902e+08	0	0.08039
000809	2010	0	114428	23	0.038	0.0295	0.049922	0.441664	378	644019	0.02208	1	0.387	0	0	0		1.22137	1	0	000809	5.93489		3.94874	11.6477	9.70376	-1.73496	13.3755	1.38629	4.08844	2.43439e+08	0	0.0470049
000809	2011	0	21262.6	6	0.064	0.0422	0.04471	0.399416	175	20054818	0.287999	1	0.12097	0	0	0		0.195141	0	0	000809	5.16479		3.97835	9.96471	10.2885	0.0403239	16.814	1.60944	5.43297	3.50959e+09	0	0.000605843
000810	2007	0	14106.7	23	0.181	0.0328	0.066073	0.562385	4103	256436	0.115239	0	0.5099		0	0	2013	0.362006	0		000810	8.31947	1.20407	5.593	9.5544	9.2933	1.12386	12.5852	0	4.55013	1.05216e+09	0	0.00134074
000810	2008	0	6746.63	23	0.135	0.0297	0.054633	0.553985	8032	132761	0.040828	0	0.5099	0	0	0	2013	0.362006	0	0	000810	8.99119	1.72275	5.43513	8.8168	9.43044	0.930313	12.5852	0.693147	4.47132	1.06633e+09	0	0.000632694
000810	2011	0	136130	23	0.073	0.0355	0.04471	0.504915	2982	436680	0.109406	1	0.5099	0	0	0	2013	0.362006	0	0	000810	8.00035	0.742553	4.88119	11.8214	9.84966	0.816551	12.987	1.60944	4.75618	1.30218e+09	0	0.010454
000810	2012	0	199728	23	0.043	0.0358	0.041329	0.436865	2763	409049	0.007132	1	0.5099	0	0	0	2013	0.362006	0	0	000810	7.92407	0.747287	4.79685	12.2047	9.94985	0.941646	12.9216	1.79176	4.69063	1.1302e+09	0	0.0176718
000810	2013	0	160685	23	0.068	0.0314	0.040023	0.405774	2556	427208	0.007528	1	0.5099	0	0	1	2013	0.362006	0	0	000810	7.8462	1.18722	4.65651	11.9872	10.0227	0.833645	12.965	1.94591	4.71426	1.09194e+09	0	0.0147155
000813	2007	0	885097	30	0.172	0.2002	0.066073	0.204573	1588	372130	0.034472	1	0.2858		0	0	2013	2.14615	0		000813	7.37023	0.563252	5.55577	13.6935	9.59233	0.128558	12.827	0	4.23315	5.90943e+08	0	0.149777
000813	2008	0	1.22351e+06	30	0.188	0.2002	0.054633	0.116463	1476	367030	0.004836	1	0.2858	0	0	0	2013	2.14615	0	0	000813	7.29709	1.08672	5.39723	14.0172	9.66555	0.111282	12.8132	0.693147	4.2819	5.41736e+08	0	0.22585
000813	2009	0	919477	30	0.306	0.2002	0.053053	0.179499	1569	329053	-0.114863	1	0.2858	0	0	0	2013	2.14615	0	0	000813	7.35819	0.731616	5.36651	13.7316	9.66764	-0.370183	12.704	1.09861	4.08844	5.16285e+08	0	0.178095
000813	2010	0	30966.7	30	0.112	0.2002	0.049922	0.33481	1528	418398	0.015351	1	0.5678	0	0	0	2013	2.14615	0	0	000813	7.33172	0.898835	4.94661	10.3407	9.84898	-0.623657	12.9442	1.38629	4.23183	6.39313e+08	0	0.00484375
000813	2011	0	192980	30	0.145	0.1545	0.04471	0.35868	1429	468036	0.008362	1	0.5678	0	0	0	2013	2.14615	0	0	000813	7.26473	0.986508	4.84774	12.1703	9.97119	-0.63623	13.0563	1.60944	4.18405	6.68824e+08	0	0.0288536
000813	2012	0	191355	30	0.098	0.1327	0.041329	0.301876	1315	452270	-0.033738	1	0.5678	1	0	0	2013	2.14615	1	0	000813	7.18159	1.30944	4.80617	12.1619	10.0473	-0.541347	13.022	1.79176	4.12644	5.94735e+08	0	0.0321749
000813	2013	0	210870	30	0.249	0.1267	0.040023	0.258076	1613	1.17824e+06	0.023088	1	0.4414	1	0	1	2013	2.14615	3	0	000813	7.38585	0.941017	4.30386	12.259	10.1198	-0.197513	13.9795	1.94591	4.65293	1.90051e+09	0	0.0110955
000815	2007	0	258744352	29	0.499	0.1373	0.131555	0.703494	4663	650770	0.072264	1	0.2655		0	0	2014	1.68089	0		000815	8.44741		6.58517	19.3714	9.42787	1.8815	13.3859	0	4.6279	3.03454e+09	0	4.00987
000815	2008	0	245215200	29	0.522	0.1237	0.126682	0.697021	3746	855405	0.072174	1	0.2713	0	0	0	2014	1.68089	0	0	000815	8.22844		6.433	19.3176	9.59376	1.86052	13.6593	0.693147	4.71561	3.20435e+09	0	4.00987
000815	2010	0	212440320	29	0.246	0.0941	0.109023	0.779438	4008	964212	-0.141825	1	0.2691	0	0	0	2014	1.68089	0	0	000815	8.29605		6.26322	19.1742	9.84406	1.52951	13.7791	1.38629	4.64712	3.86456e+09	0	4.00987
000815	2011	0	199207168	29	0.188	0.087	0.095852	0.830511	3233	1.20796e+06	-0.296107	1	0.2691	1	0	0	2014	1.68089	0	0	000815	8.08117		6.17335	19.1099	9.96581	1.44104	14.0044	1.60944	4.59703	3.90533e+09	0.693147	4.00987
000815	2014	0	49290.8	29	0.522	0.063	0.093697	0.92085	1872	804449		0		1	0	1	2014	1.68089	0	1	000815	7.53476		5.66548	10.8055	10.0953	0.793065	13.5979	2.07944	4.34991	1.50593e+09	0	0.00327312
000815	2016	0	63899.2	29	0.522	0.0277	0.102899	0.303169	1163	2463033	0.001796	1	0.2086	1	0	1	2014	1.68089	10	1	000815	7.05876		5.29129	11.0651	10.1617	0.583657	14.7169	2.30259	4.42474	2.86451e+09	0	0.00223072
000815	2017	0	101292	29	0.267	0.0694	0.11677	0.277529	1137	2.46059e+06	0.012808	1	0.2086	0	0	1	2014	1.68089	13	1	000815	7.03615		5.1669	11.5258	10.2722	0.925346	14.7159	2.3979	4.65404	2.79769e+09	0	0.00362055
000815	2018	0	71349	29	0.222	0.0655	0.118297	0.333628	1134	2.73416e+06	0.021742	1	0.2086	0	0	1	2014	1.68089	12	1	000815	7.03351		4.8556	11.1753	10.3353	1.13687	14.8213	2.48491	4.75885	3.10054e+09	0	0.00230118
000815	2019	0	91232.1	29	0.164	0.0706	0.102066	0.356077	1182	2.78257e+06	0.024419	1	0.2086	0	1	1	2014	1.68089	9	1	000815	7.07496		4.60837	11.4212	10.3701	1.1142	14.8389	2.56495	4.76046	3.289e+09	0	0.00277386
000818	2007	1		6	0.215	0.0447	0.025059	0.671332	5305	695992	0.016904	1	0.60896		0	0		0.249224	0		000818	8.57641		6.82619		9.96928	3.20284	13.4531	0	4.89352	3.69224e+09	0
000818	2008	1		6	0.148	0.0373	0.020758	0.736514	6045	607328	-0.244347	1	0.6	0	0	0		0.249224	0	0	000818	8.70699		6.66151		10.0856	2.91049	13.3168	0.693147	4.73751	3.6713e+09	0
000818	2012	1	533500	6	0.062	0.0401	0.01413	0.250585	5826	466010	0.009054	0	0.3914	0	0	0		0.249224	0	0	000818	8.67009	0.0253287	6.08776	13.1872	10.3498	2.92062	13.052	1.79176	4.9915	2.71497e+09	0	0.0196503
000818	2013	1	514117	6	0.136	0.0341	0.026352	0.295687	5428	508752	-0.045475	0	0.3914	0	0	0		0.249224	0	0	000818	8.59933	0.108981	5.98255	13.1502	10.4017	2.83467	13.1397	1.94591	4.97986	2.7615e+09	0	0.0186173
000818	2014	1	503906	6	0.184	0.034	0.022218	0.238306	5203	512934	0.042921	0	0.3914	0	0	0		0.249224	0	0	000818	8.55699	0.0622109	5.74772	13.1301	10.4274	2.8391	13.1479	2.07944	5.08214	2.66879e+09	0	0.0188814
000818	2015	1	493695	6	0.094	0.03	0.03118	0.162803	5240	491668	0.057693	0	0.2944	0	0	0		0.249224	0	1	000818	8.56408	0.0436914	5.80466	13.1097	10.4275	2.69947	13.1056	2.19722	5.0681	2.57634e+09	0	0.0191627
000818	2016	1	522070	6	0.097	0.0282	0.034246	0.129885	4987	534533	0.049354	0	0.2868	0	0	0		0.249224	0	0	000818	8.51459	0.0642055	5.63113	13.1656	10.4238	2.69479	13.1891	2.30259	5.08578	2.66571e+09	0	0.0195846
000818	2017	1	477314	6	0.06	0.0305	0.034119	0.314749	4864	781711	0.102345	0	0.2866	0	0	0		0.249224	2	1	000818	8.48962	0.275131	5.58227	13.0759	10.4749	2.97545	13.5692	2.3979	5.24044	3.80224e+09	0	0.0125535
000818	2018	1	1.17535e+06	6	0.029	0.0281	0.033193	0.41607	4562	925388	0.207779	0	0.2874	0	0	0		0.249224	0	1	000818	8.42552	0.268001	5.50363	13.9771	10.5358	3.21964	13.738	2.48491	5.30078	4.22162e+09	0	0.0278411
000818	2019	1	1.02533e+06	6	0.048	0.0317	0.035686	0.380929	4218	1.05502e+06	0.114322	0	0.2874	0	1	0		0.249224	2	1	000818	8.34712	0.251169	5.43091	13.8405	10.5712	3.33354	13.8691	2.56495	5.27195	4.45009e+09	0	0.0230406
000819	2007	1	3.74622e+06	18	0.133	0.0345	0.457319	0.649597	554	1.70125e+06	-0.006541	1	0.2383		0	0		0.19186	0		000819	6.31716		6.42999	15.1363	9.42465	2.6141	14.3469	0	4.98782	9.42492e+08	0	0.397481
000819	2008	1	9278460	18	0.113	0.0331	0.119513	0.152992	551	916285	0.222867	1	0.2346	0	0	0		0.19186	0	0	000819	6.31173		6.13569	16.0432	9.55952	2.34611	13.7281	0.693147	5.00608	5.04873e+08	0	1.83778
000819	2009	1	8556686	18	0.093	0.0389	0.114444	0.163806	556	945953	0.116067	1	0.2346	0	0	0		0.19186	0	0	000819	6.32077		6.49617	15.9622	9.68103	2.21286	13.7599	1.09861	4.81029	5.2595e+08	0	1.6269
000819	2010	1	6.85789e+06	18	0.078	0.0465	0.457319	0.137201	545	1.06982e+06	0.085684	1	0.2346	0	0	0		0.19186	0	0	000819	6.30079		6.18298	15.7409	9.82369	2.29288	13.883	1.38629	4.94392	5.83052e+08	0	1.17621
000819	2011	1	5.37327e+06	18	0.045	0.0504	0.379371	0.100893	534	1.11954e+06	0.071199	1	0.2346	0	0	0		0.19186	1	0	000819	6.2804		5.97549	15.4969	9.96228	2.01751	13.9284	1.60944	4.93237	5.97833e+08	0	0.89879
000819	2012	1	4570082	18	0.074	0.0515	0.172544	0.093104	703	956222	0.106932	1	0.2346	0	0	0		0.19186	1	0	000819	6.55536		5.92822	15.335	10.0562	2.31432	13.7707	1.79176	5.02368	6.72224e+08	0	0.679845
000819	2013	1	7362060	18	0.088	0.049	0.316433	0.113279	738	985890	0.102634	1	0.2346	0	0	0		0.19186	0	0	000819	6.60394		5.90644	15.8119	10.134	2.24612	13.8013	1.94591	5.00461	7.27587e+08	0	1.01185
000819	2014	1	10732610	18	0.059	0.0462	0.201895	0.135365	740	1.04872e+06	0.063551	1	0.2346	0	0	0		0.19186	0	0	000819	6.60665		5.86448	16.1888	10.2084	2.01284	13.8631	2.07944	4.87791	7.76049e+08	0	1.38298
000819	2015	1	9294683	18	0.082	0.0419	0.457319	0.132886	728	1.12473e+06	0.071634	1	0.2346	0	0	0		0.19186	0	1	000819	6.5903		6.27502	16.045	10.291	2.44792	13.9331	2.19722	4.90596	8.18801e+08	0	1.13516
000819	2016	1	7.87248e+06	18	0.037	0.0391	0.448785	0.138221	712	1.16197e+06	0.043325	1	0.2346	0	0	0		0.19186	0	1	000819	6.56808		6.09086	15.8789	10.3483	2.39143	13.9656	2.30259	4.87128	8.2732e+08	0	0.951564
000819	2017	1	5908843	18	0.022	0.0383	0.361557	0.163197	686	1.19528e+06	-0.01457	1	0.2346	0	0	0		0.19186	0	1	000819	6.53088		6.00281	15.592	10.4256	2.46829	13.9939	2.3979	4.92018	8.19959e+08	0	0.720627
000819	2018	1	4262960	18	0.017	0.0445	0.402874	0.121477	665	1.29663e+06	0.070995	1	0.2346	0	0	0		0.19186	0	1	000819	6.49979		5.83588	15.2655	10.4768	2.61657	14.0753	2.48491	5.03042	8.62261e+08	0	0.494393
000819	2019	1	5530893	18	0.012	0.0507	0.396212	0.128416	634	1510662	0.074189	1	0.2346	0	0	0		0.19186	0	0	000819	6.45205		5.93155	15.5259	10.5414	2.51819	14.2281	2.56495	4.985	9.5776e+08	0	0.577482
000820	2007	0		6	0.215	0.0447	0.131555	0.770421	3127	559769	0.224866	0	0.2732		0	0			0		000820	8.04783		6.49533		9.96928	1.47582	13.2353	0	4.46608	1.7504e+09	0
000820	2008	0		6	0.148	0.0373	0.126682	0.916358	3188	543578	-0.987775	0	0.2476	0	0	0			0	0	000820	8.06715		6.38657		10.0856	0.105023	13.2059	0.693147		1.73293e+09	0
000820	2009	0		6	0.141	0.0325	0.108119	0.92085	2936	572904	-0.987775	0	0.2476	0	0	0			0	0	000820	7.9848		6.40654		10.1339	0.68054	13.2585	1.09861	4.1474	1.68204e+09	0
000820	2013	0		6	0.136	0.0341	0.098112	0.678808	1621	421299	0.072586	0	0.107	0	0	0			0	0	000820	7.3908		5.69065		10.4017	-0.31546	12.9511	1.94591	4.11589	6.82926e+08	0
000820	2014	0		6	0.184	0.034	0.093697	0.666719	1933	356164	0.009745	0	0.107	0	0	0			0	1	000820	7.56683		5.46178		10.4274	-0.106863	12.7831	2.07944	4.15375	6.88465e+08	0
000820	2015	0		6	0.094	0.03	0.102968	0.622219	1971	353513	0.043518	0	0.107	0	0	0			0	0	000820	7.5863		5.24958		10.4275	-0.393569	12.7757	2.19722	4.08844	6.96775e+08	0
000820	2016	0	3126393	6	0.097	0.0282	0.102899	0.484575	671	1.78179e+06	0.344579	0	0.5483	0	0	0			0	0	000820	6.50877		4.62544	14.9554	10.4238	0.3725	14.3931	2.30259	4.9201	1.19558e+09	0	0.261496
000822	2007	1	51674356	15	0.267	0.0287	0.025059	0.529537	8563	988999	0.091822	1	0.4188		0	0		0.097219	0		000822	9.05521		6.80265	17.7605	9.96618	4.56734	13.8044	0	5.48143	8.4688e+09	0	0.610173
000822	2008	1	52327012	15	0.274	0.0288	0.020758	0.49843	9626	878724	0.051992	1	0.4034	1	0	0		0.097219	0	0	000822	9.17222		6.55235	17.773	10.0861	4.35192	13.6862	0.693147	5.47051	8.4586e+09	0	0.618625
000822	2009	1	50710952	15	0.159	0.029	0.01952	0.546906	9131	846942	-0.214719	1	0.4034	1	0	0		0.097219	0	0	000822	9.11943		6.55096	17.7417	10.1665	3.91869	13.6494	1.09861	5.21523	7.73342e+09	0.693147	0.655737
000822	2010	1	45559916	15	0.122	0.0248	0.021672	0.496765	8346	852114	0.013032	1	0.4034	0	0	0		0.097219	0	0	000822	9.02954		6.21237	17.6345	10.2632	3.85054	13.6555	1.38629	5.3945	7.11174e+09	0	0.640629
000822	2011	1	39661140	15	0.142	0.0281	0.018441	0.416892	8299	818953	0.103778	1	0.4034	0	0	0		0.097219	0	0	000822	9.02389		6.12215	17.4959	10.347	3.76204	13.6158	1.60944	5.46439	6.79649e+09	0.693147	0.583553
000822	2012	1	33127464	15	0.141	0.0261	0.01413	0.445907	7647	784088	-0.166047	1	0.4034	0	0	0		0.097219	0	0	000822	8.94207		6.10739	17.3159	10.4166	3.57773	13.5723	1.79176	5.19917	5.99592e+09	0.693147	0.5525
000822	2013	1	25126866	15	0.163	0.0242	0.026352	0.616656	6977	778788	-0.563313	1	0.4034	0	0	0		0.097219	0	0	000822	8.85037		5.97299	17.0394	10.4885	3.33038	13.5655	1.94591	5.16382	5.4336e+09	0.693147	0.462435
000822	2015	1	15488696	15	0.165	0.023	0.03118	0.390187	5000	742822	0.054079	1	0.4034	0	0	0		0.097219	0	0	000822	8.51719		5.82613	16.5556	10.5997	3.03152	13.5182	2.19722	5.18758	3.71411e+09	0	0.417023
000822	2016	1	14672017	15	0.214	0.0185	0.034246	0.429671	5005	750351	-0.057378	1	0.4034	0	0	0		0.097219	0	0	000822	8.51819		5.6128	16.5015	10.6287	2.93097	13.5283	2.30259	5.17829	3.75551e+09	0	0.39068
000822	2017	1	16845710	15	0.171	0.0197	0.034119	0.349827	4922	875363	0.241921	1	0.4034	0	0	0		0.097219	0	1	000822	8.50147		5.56333	16.6396	10.6782	3.30461	13.6824	2.3979	5.38028	4.30854e+09	0	0.390984
000822	2018	1	18301086	15	0.093	0.0189	0.033193	0.270054	4816	951150	0.173828	1	0.4034	0	0	0		0.097219	0	1	000822	8.4797		5.59474	16.7225	10.705	3.62973	13.7654	2.48491	5.37737	4.58074e+09	0	0.399523
000822	2019	1	21659052	15	0.125	0.0203	0.035686	0.262788	4731	955127	0.048505	1	0.4034	0	0	0		0.097219	0	1	000822	8.46189		5.55132	16.8909	10.7272	3.6565	13.7696	2.56495	5.31068	4.51871e+09	0	0.47932
000825	2007	1	17714.4	4	0.522	0.147	0.098459	0.693792	22114	2.60745e+06	0.251296	1	0.7053		0	0	2012	1.35364	1		000825	10.004		8.08115	9.78213	9.60353	6.61628	14.7739	0	6.21214	5.76612e+10	0	0.00015004
000825	2008	1	158955776	4	0.522	0.1512	0.073399	0.673131	27087	2.40402e+06	0.060153	1	0.6424	0	0	0	2012	1.35364	0	0	000825	10.2068		7.864	18.8841	9.7249	6.61628	14.6927	0.693147	6.4147	6.51178e+10	0	0.244105
000825	2009	1	152238288	4	0.493	0.1512	0.073342	0.646928	26887	2.28914e+06	0.043313	1	0.6424	1	0	0	2012	1.35364	1	0	000825	10.1994		8.06031	18.841	9.71348	6.61628	14.6437	1.09861	6.33238	6.15482e+10	0.693147	0.247348
000825	2010	1	165599200	4	0.289	0.1928	0.079594	0.639396	26553	2.39539e+06	0.062827	1	0.6424	1	0	0	2012	1.35364	1	0	000825	10.1869		7.89241	18.9251	9.86178	6.61628	14.6891	1.38629	6.39833	6.36048e+10	1.09861	0.260356
000825	2011	1	19094.6	4	0.235	0.2002	0.073587	0.619247	21929	3001159	0.077458	1	0.6424	0	0	0	2012	1.35364	0	0	000825	9.99557		7.79411	9.85716	10.0163	6.61628	14.9145	1.60944	6.47791	6.58124e+10	1.38629	0.00015004
000825	2012	1	122881416	4	0.257	0.2002	0.067374	0.627114	21846	3179836	0.045585	1	0.6424	1	0	1	2012	1.35364	0	0	000825	9.99177	2.05693	7.76729	18.6267	10.0652	6.61628	14.9723	1.79176	6.50284	6.94667e+10	1.09861	0.176893
000825	2013	1	102661160	4	0.441	0.1596	0.080358	0.655236	26672	2.84236e+06	0.025568	1	0.6424	0	0	1	2012	1.35364	2	0	000825	10.1914	1.76273	7.77214	18.4469	10.0648	6.61628	14.8601	1.94591	6.45545	7.58114e+10	1.38629	0.135416
000825	2014	1	191222816	4	0.251	0.1461	0.082768	0.659902	23697	3.22006e+06	0.017693	1	0.6424	0	0	1	2012	1.35364	0	0	000825	10.0731	1.7047	7.80439	19.069	10.0582	6.61628	14.9849	2.07944	6.39797	7.63058e+10	1.60944	0.2506
000825	2015	1	179384784	4	0.235	0.1416	0.098285	0.695064	18606	3893788	-0.174389	1	0.6349	0	0	1	2012	1.35364	0	1	000825	9.83124	1.39117	7.92481	19.005	10.0332	6.56843	15.1749	2.19722	6.2984	7.24478e+10	0.693147	0.247605
000825	2016	1	167546768	4	0.254	0.13	0.091886	0.681353	19080	3.80432e+06	0.051046	1	0.6349	1	0	1	2012	1.35364	0	1	000825	9.8564	1.5055	7.85823	18.9368	10.0336	6.29393	15.1516	2.30259	6.26891	7.25865e+10	1.79176	0.230824
000825	2017	1	155708736	4	0.341	0.1195	0.138377	0.633015	19901	3743334	0.171803	1	0.627	1	0	1	2012	1.35364	1	1	000825	9.89853	1.30345	7.8073	18.8635	10.2168	6.42253	15.1355	2.3979	6.36059	7.44961e+10	1.09861	0.209016
000825	2018	1	143870720	4	0.227	0.091	0.095897	0.570826	19468	3689298	0.163387	1	0.627	0	0	1	2012	1.35364	0	1	000825	9.87653	0.106124	7.82159	18.7844	10.2977	6.46185	15.1209	2.48491	6.41662	7.18233e+10	1.09861	0.200312
000825	2019	1	132032688	4	0.232	0.0972	0.076039	0.536267	18985	3.66332e+06	0.066329	1	0.627	1	1	1	2012	1.35364	0	1	000825	9.8514	0.0594475	7.84911	18.6986	10.3337	6.4505	15.1139	2.56495	6.37785	6.95482e+10	0	0.189843
000826	2007	1	37168.4	17	0.192	0.0197	0.025059	0.664824	324	4.74576e+06	0.202871	0	0.5165		0	0	2013	1.34272	7		000826	5.78074		6.36434	10.5232	9.56655	0.938665	15.3728	0	4.52295	1.53763e+09	0	0.00241725
000826	2008	1	32838.4	17	0.132	0.0199	0.020758	0.562115	509	4.63231e+06	0.118301	0	0.449	0	0	0	2013	1.34272	10	0	000826	6.23245		6.14331	10.3994	9.69935	1.1582	15.3486	0.693147	4.65165	2.35784e+09	0	0.00139273
000826	2009	1	547980	17	0.201	0.0224	0.01952	0.550894	1196	2.21033e+06	0.134494	0	0.449	0	0	0	2013	1.34272	6	0	000826	7.08674		6.05165	13.214	9.83895	1.3421	14.6087	1.09861	4.72035	2.64355e+09	0	0.0207289
000830	2007	1	519169	15	0.267	0.0287	0.025059	0.626326	8692	698180	0.10218	1	0.4253		0	0		0.036368	0		000830	9.07016		6.80415	13.16	9.96618	4.02083	13.4562	0	5.25371	6.06858e+09	0	0.00855504
000830	2008	1	2.34461e+06	15	0.274	0.0288	0.020758	0.65735	8773	800905	0.098794	1	0.4253	0	0	0		0.036368	0	0	000830	9.07943	0.19707	6.51101	14.6676	10.0861	4.10091	13.5935	0.693147	5.41574	7.02634e+09	0	0.0333688
000830	2009	1	51599976	15	0.159	0.029	0.01952	0.722832	10059	851440	0.059129	1	0.4253	0	0	0		0.036368	0	0	000830	9.21622	0.0871602	6.51067	17.759	10.1665	4.02295	13.6547	1.09861	5.34506	8.56464e+09	0	0.602477
000830	2010	1	55395352	15	0.122	0.0248	0.021672	0.770432	10135	1.11322e+06	0.081922	1	0.4253	0	0	0		0.036368	1	0	000830	9.22375	0.0580749	6.26228	17.83	10.2632	3.98904	13.9228	1.38629	5.43205	1.12825e+10	0	0.490986
000830	2011	1	46372984	15	0.142	0.0281	0.018441	0.612337	11723	1.12374e+06	0.082945	1	0.3037	0	0	0		0.036368	0	0	000830	9.36931	0.237021	6.16729	17.6522	10.347	4.00315	13.9322	1.60944	5.53423	1.31737e+10	0.693147	0.352013
000830	2012	1	45063092	15	0.141	0.0261	0.01413	0.666945	11914	1.33659e+06	0.063836	1	0.3237	0	0	0		0.036368	1	0	000830	9.38547	0.147796	5.9921	17.6236	10.4166	4.1898	14.1056	1.79176	5.56824	1.59241e+10	0	0.282986
000830	2013	1	54301624	15	0.163	0.0242	0.026352	0.686178	12667	1.41162e+06	0.054517	1	0.335	0	0	0		0.036368	2	0	000830	9.44676	0.0587287	5.85943	17.8101	10.4885	4.15988	14.1603	1.94591	5.59961	1.7881e+10	0.693147	0.303683
000830	2014	1	79597456	15	0.26	0.0235	0.022218	0.699157	12527	1.58553e+06	0.060426	1	0.336	0	0	0		0.036368	1	0	000830	9.43564	0.272063	5.71796	18.1925	10.5329	4.29213	14.2764	2.07944	5.67209	1.98619e+10	0	0.400755
000830	2015	1	104214488	15	0.165	0.023	0.03118	0.643975	12594	1.77599e+06	0.03703	1	0.336	0	0	0		0.036368	2	0	000830	9.44098	0.0499842	5.82758	18.462	10.5997	4.32865	14.3899	2.19722	5.67435	2.23668e+10	1.38629	0.465934
000830	2016	1	101116456	15	0.214	0.0185	0.034246	0.655232	12460	2.0116e+06	0.029924	1	0.336	0	0	0		0.036368	1	0	000830	9.43028	0.15235	5.62227	18.4318	10.6287	4.12148	14.5144	2.30259	5.629	2.50645e+10	1.09861	0.403424
000830	2017	1	94947536	15	0.171	0.0197	0.034119	0.622247	11971	2.32017e+06	0.190164	1	0.336	0	0	0		0.036368	0	1	000830	9.39024	0.290292	5.53595	18.3688	10.6782	4.46268	14.6572	2.3979	5.85367	2.77747e+10	1.60944	0.341849
000830	2018	1	69417624	15	0.093	0.0189	0.033193	0.60466	11980	2319411	0.285368	1	0.336	0	0	0		0.036368	1	1	000830	9.39099	0.0408807	5.46842	18.0557	10.705	4.90077	14.6568	2.48491	6.01848	2.77865e+10	1.60944	0.249825
000830	2019	1	198377744	15	0.125	0.0203	0.035686	0.625409	12099	2.49693e+06	0.151152	1	0.336	0	0	0		0.036368	1	1	000830	9.40088	0.206963	5.48637	19.1057	10.7272	4.95578	14.7306	2.56495	5.89158	3.02103e+10	1.79176	0.656655
000831	2007	1	317853	4	0.522	0.147	0.114603	0.565689	3190	1.05549e+06	0.260558	1	0.3556		0	0		0.79125	0		000831	8.06778		5.96288	12.6693	9.60353	2.8696	13.8695	0	5.02639	3.36701e+09	0	0.00944022
000831	2008	1	236012	4	0.522	0.1512	0.141873	0.702764	3534	903538	-0.525864	1	0.3451	1	0	0		0.79125	0	0	000831	8.17019		5.94224	12.3716	9.7249	2.72172	13.7141	0.693147		3.1931e+09	0	0.0073913
000831	2009	1	622574	4	0.493	0.1512	0.115784	0.896342	3049	741996	-0.987775	1	0.299	1	0	0		0.79125	0	0	000831	8.02257		5.95087	13.3416	9.71348	2.38748	13.5171	1.09861		2.26235e+09	0	0.0275189
000831	2013	1	574189	4	0.441	0.1596	0.135026	0.082241	702	4.108e+06	0.08471	1	0.2398	0	0	0		0.79125	0	0	000831	6.55393		4.77305	13.2607	10.0648	1.59771	15.2284	1.94591	5.04658	2.88381e+09	0	0.0199107
000831	2014	1	84991.2	4	0.251	0.1461	0.124408	0.051395	909	2.87659e+06	-0.022447	1	0.2398	0	0	0		0.79125	0	0	000831	6.81235		4.83112	11.3503	10.0582	1.01998	14.8721	2.07944	4.57043	2.61482e+09	0.693147	0.00325036
000831	2015	1	52540.9	4	0.235	0.1416	0.15686	0.051395	880	2541835	-0.19008	1	0.2398	0	0	0		0.79125	2	0	000831	6.77992		4.7074	10.8693	10.0332	0.480724	14.7484	2.19722	4.42408	2.23681e+09	0	0.00234892
000831	2017	1	46606.9	4	0.341	0.1195	0.146383	0.051395	774	2.81078e+06	0.015077	1	0.2398	1	0	0		0.79125	0	0	000831	6.65157		4.69713	10.7495	10.2168	1.0901	14.849	2.3979	4.57007	2.17555e+09	0	0.00214231
000831	2018	1	46239.8	4	0.227	0.091	0.095989	0.076863	761	3.1303e+06	0.047925	1	0.2398	0	0	0		0.79125	0	0	000831	6.63463		4.62651	10.7416	10.2977	1.28796	14.9566	2.48491	4.74684	2.38216e+09	0	0.00194109
000831	2019	1	102067	4	0.232	0.0972	0.122086	0.166039	494	5.59856e+06	0.038643	1	0.2398	0	0	0		0.79125	0	1	000831	6.20254		4.74485	11.5334	10.3337	1.97063	15.538	2.56495	4.97813	2.76569e+09	0	0.00369048
000833	2007	0		20	0.331	0.034	0.224219	0.470482	2148	614741	0.088601	0	0.256		0	0	2013	0.245956	2		000833	7.67229		5.58369		9.24126	0.603101	13.329	0	4.78259	1.32046e+09	0
000833	2008	0		20	0.231	0.0321	0.209947	0.49171	2339	620891	0.087947	0	0.256	0	0	0	2013	0.245956	5	0	000833	7.75748		5.34198		9.28387	0.400873	13.3389	0.693147	4.79435	1452264001	0
000833	2009	0		20	0.164	0.0328	0.195732	0.425531	2731	489485	0.039245	1	0.256	0	0	0	2013	0.245956	4	0	000833	7.91242		5.19156		9.39358	0.040219	13.1011	1.09861	4.67594	1.33678e+09	0
000833	2010	0		20	0.108	0.0299	0.109023	0.405331	2703	513810	0.110947	1	0.256	0	0	0	2013	0.245956	4	0	000833	7.90212		6.20225		9.60015	1.60377	13.1496	1.38629	4.79183	1.38883e+09	0
000833	2011	0		20	0.083	0.0395	0.095852	0.303191	2654	509527	0.056998	1	0.256	0	0	0	2013	0.245956	5	0	000833	7.88382		6.0666		9.7195	1.47208	13.1412	1.60944	4.76866	1.35228e+09	0
000833	2012	0		20	0.077	0.0409	0.105564	0.291327	2889	452631	0.015128	1	0.256	0	0	0	2013	0.245956	3	0	000833	7.96867		5.90975		9.77309	1.3449	13.0228	1.79176	4.66952	1.30765e+09	0
000833	2013	0		20	0.153	0.0385	0.098112	0.258289	2375	465820	-0.129332	1	0.256	0	0	1	2013	0.245956	3	0	000833	7.77275		5.82329		9.83954	1.34183	13.0516	1.94591	4.66946	1.10632e+09	0
000833	2014	0		20	0.138	0.035	0.093697	0.315745	2188	566888	0.033163	1	0.256	0	0	1	2013	0.245956	3	0	000833	7.69074		5.51524		9.89762	1.17469	13.2479	2.07944	4.66633	1.24035e+09	0.693147
000833	2015	0	536052	20	0.179	0.0405	0.102968	0.225619	4954	687445	0.051004	1	0.3131	1	0	1	2013	0.245956	1	1	000833	8.50795		5.17845	13.192	9.95996	1.51232	13.4407	2.19722	4.98849	3.4056e+09	0	0.0157403
000833	2016	0	414531	20	0.089	0.0349	0.102899	0.230165	4520	756454	0.014717	1	0.3131	0	0	1	2013	0.245956	1	1	000833	8.41627		5.14072	12.9349	10.0197	1.6159	13.5364	2.30259	4.94201	3.41917e+09	0	0.0121237
000833	2017	0	2.08127e+06	20	0.046	0.0361	0.11677	0.193061	4241	797115	0.029359	1	0.3131	0	0	1	2013	0.245956	3	1	000833	8.35255		5.1155	14.5485	10.0919	1.72465	13.5888	2.3979	4.99136	3.38057e+09	0	0.0615657
000833	2018	0	5289404	20	0.031	0.0418	0.118297	0.317657	4241	941822	0.032402	1	0.3131	1	0	1	2013	0.245956	1	1	000833	8.35255		4.82915	15.4812	10.1593	2.23451	13.7556	2.48491	5.15742	3.99427e+09	0	0.132425
000835	2008	1		23	0.135	0.0297	0.119513	0.471135	905	774414	0.258673	0	0.1673	0	0	0		1.22137	0	0	000835	6.80793		6.03649		9.43044	1.92926	13.5599	0.693147	4.85145	7.00845e+08	0
000835	2009	1		23	0.062	0.0247	0.114444	0.384119	952	697768	0.082789	0	0.1181	0	0	0		1.22137	0	0	000835	6.85856		6.4632		9.52362	1.93046	13.4556	1.09861	4.66185	6.64275e+08	0
000835	2010	1		23	0.038	0.0295	0.457319	0.35992	1027	668185	0.042929	0	0.1181	0	0	0		1.22137	0	0	000835	6.9344		6.16789		9.70376	1.86565	13.4123	1.38629	4.71854	6.86226e+08	0
000835	2011	1		23	0.073	0.0355	0.379371	0.328812	1067	630741	0.007585	0	0.1181	0	0	0		1.22137	0	0	000835	6.97261		5.96314		9.84966	1.85939	13.3547	1.60944	4.79782	6.73001e+08	0
000835	2012	1		23	0.043	0.0358	0.172544	0.346197	1054	616926	-0.081826	0	0.1181	0	0	0		1.22137	0	0	000835	6.96035		5.92834		9.94985	1.71523	13.3325	1.79176	4.70959	6.5024e+08	0
000835	2013	1		23	0.068	0.0314	0.316433	0.230338	755	726515	0.013995	0	0.1181	0	0	0		1.22137	0	0	000835	6.62672		5.88535		10.0227	1.53478	13.496	1.94591	4.72019	5.48519e+08	0
000835	2014	1		23	0.078	0.0287	0.201895	0.084128	430	1.04934e+06	0.01439	0	0.0985	0	0	0		1.22137	0	0	000835	6.06379		5.8271		10.0886	0.792531	13.8637	2.07944	4.3943	4.51216e+08	0
000835	2015	1		23	0.039	0.035	0.457319	0.766015	658	2.24191e+06	0.053314	0	0.0985	0	0	0		1.22137	0	0	000835	6.4892		5.98182		10.1158	0.735004	14.6228	2.19722	4.37098	1.47517e+09	0
000835	2016	1		23	0.036	0.0358	0.448785	0.741976	169	8128986	-0.22723	0	0.16	0	0	0		1.22137	4	0	000835	5.1299		5.60331		10.1791	0.478958	15.9109	2.30259	4.46439	1.3738e+09	0
000850	2007	0	100800	12	0.136	0.0563	0.066073	0.414543	5601	544835	0.083743	1	0.464		0	0		0.376322	0		000850	8.6307		5.71674	11.5209	9.33079	1.62507	13.2082	0	4.76724	3.05162e+09	0	0.00330316
000850	2008	0	130850	12	0.111	0.0483	0.054633	0.542048	6557	485600	0.097528	1	0.464	0	0	0		0.376322	0	0	000850	8.78829		5.59488	11.7818	9.44857	1.55849	13.0931	0.693147	4.73783	3.18408e+09	0	0.00410951
000850	2009	0	116450	12	0.094	0.0424	0.053053	0.56204	6415	581852	0.044349	1	0.464	0	0	0		0.376322	0	0	000850	8.76639		5.40908	11.6652	9.59015	1.51276	13.274	1.09861	4.78171	3.73258e+09	0	0.00311983
000850	2010	0	100670	12	0.041	0.0356	0.049922	0.425013	5875	1.17558e+06	0.092772	1	0.464	0	0	0		0.376322	1	0	000850	8.67846	0.820191	5.12432	11.5196	9.78662	1.41755	13.9773	1.38629	4.9114	6.90655e+09	0	0.0014576
000850	2011	0	115674	12	0.052	0.0305	0.04471	0.610654	5655	1.12235e+06	0.128598	1	0.464	0	0	0		0.376322	0	0	000850	8.6403	0.793077	5.01017	11.6585	9.93644	1.58596	13.9309	1.60944	4.94208	6.34689e+09	0	0.00182253
000850	2012	0	96624.4	12	0.064	0.0341	0.041329	0.485021	6247	1069850	0.109167	1	0.464	1	0	0		0.376322	0	0	000850	8.73986	0.898321	4.96009	11.4786	10.0317	1.66692	13.883	1.79176	4.81008	6.68335e+09	0	0.00144575
000850	2013	0	414115	12	0.188	0.0284	0.040023	0.480609	6279	982006	0.063765	1	0.464	1	0	0		0.376322	0	1	000850	8.74497	0.819277	4.72569	12.9339	10.1221	1.48469	13.7974	1.94591	4.88964	6.16602e+09	0	0.00671609
000850	2014	0	52407460	12	0.074	0.0258	0.047994	0.40699	5215	1.28048e+06	0.100925	1	0.464	1	0	0		0.376322	0	1	000850	8.55929	0.662656	4.45742	17.7746	10.1952	1.34939	14.0627	2.07944	4.86736	6.67771e+09	0	0.784812
000850	2015	0	14287847	12	0.075	0.0287	0.064877	0.366515	5425	1.58004e+06	0.015385	1	0.464	0	0	0		0.376322	4	0	000850	8.59877	0.490681	4.32255	16.4749	10.2368	1.27896	14.273	2.19722	4.87448	8.57173e+09	0	0.166686
000850	2016	0	16618890	12	0.161	0.0237	0.089958	0.389474	5102	1.52792e+06	0.021407	1	0.464	0	0	0		0.376322	7	1	000850	8.53739	0.546225	4.11257	16.6261	10.3148	1.27797	14.2394	2.30259	4.9021	7.79544e+09	0.693147	0.213187
000850	2017	0	14813705	12	0.084	0.0204	0.097637	0.406967	5393	1.45967e+06	0.023143	1	0.464	0	0	0		0.376322	3	1	000850	8.59286	0.641916	4.10282	16.5111	10.4197	1.6773	14.1937	2.3979	4.97096	7.87198e+09	0.693147	0.188183
000850	2018	0	17821082	12	0.054	0.027	0.079548	0.435232	5187	1461065	0.028738	1	0.464	0	0	0		0.376322	6	1	000850	8.55391	0.571842	3.93	16.6959	10.5337	2.07635	14.1947	2.48491	5.07139	7.57854e+09	0	0.235152
000850	2019	0	16886978	12	0.068	0.0238	0.092163	0.42404	5118	1.47565e+06	0.04653	1	0.464	0	0	0		0.376322	3	1	000850	8.54052	0.67067	3.7172	16.6421	10.5839	2.17537	14.2046	2.56495	5.10568	7.5524e+09	0	0.223597
000851	2007	0	9558708	24	0.158	0.0525	0.111979	0.416233	279	3.53414e+06	0.021173	1	0.1459		0	0	2013	1.25301	1		000851	5.63121		8.7434	16.073	9.24126	2.11986	15.078	0	4.49314	9.86025e+08	0	0.969419
000851	2008	0	13006415	24	0.283	0.0679	0.119722	0.467241	1435	794071	0.022027	1	0.1242	0	0	0	2013	1.25301	2	0	000851	7.26892		8.50526	16.381	9.24126	2.27733	13.5849	0.693147	4.4885	1.13949e+09	0	1.14142
000851	2009	0	49988220	24	0.221	0.069	0.085406	0.427517	1057	1.76228e+06	0.016934	1	0.1236	0	0	0	2013	1.25301	12	0	000851	6.96319		8.43119	17.7273	9.24126	3.1094	14.3821	1.09861	4.93302	1.86273e+09	0	2.6836
000851	2010	0	39719632	24	0.144	0.0786	0.103421	0.535683	1504	1.562e+06	0.014185	1	0.1137	0	0	0	2013	1.25301	16	0	000851	7.31588		8.26736	17.4974	9.24126	3.18293	14.2615	1.38629	5.03357	2.34925e+09	0	1.69074
000856	2007	0	1.79166e+06	3	0.172	0.0448	0.111979	0.753476	9201	111945	-0.647787	1	0.2073		0	0	2014	0.065432	0		000856	9.12707		8.60677	14.3987	9.63207	1.76583	12.5852	0	4.14014	1.03001e+09	0	0.173946
000856	2008	0	2542107	3	0.136	0.041	0.119722	0.917245	8697	110270	-0.987775	1	0.2073	0	0	0	2014	0.065432	0	0	000856	9.07073		8.48118	14.7485	9.72083	1.53665	12.5852	0.693147	4.08844	9.59018e+08	0	0.265074
000858	2007	0	416223	23	0.181	0.0328	0.457319	0.168119	15867	729290	0.153502	1	0.6704		0	0		0.869132	0		000858	9.672		5.38185	12.939	9.2933	2.36764	13.4998	0	5.68201	1.15717e+10	0	0.00359692
000858	2008	0	339382	23	0.135	0.0297	0.457319	0.151187	15791	854691	0.15911	1	0.5607	0	0	0		0.869132	0	0	000858	9.6672		5.21687	12.7349	9.43044	2.25298	13.6585	0.693147	5.73027	1.34964e+10	0	0.00251461
000858	2009	0	807634	23	0.062	0.0247	0.224521	0.300667	22967	907785	0.227303	1	0.5607	0	0	0		0.869132	0	0	000858	10.0418		4.83732	13.6019	9.52362	2.16187	13.7188	1.09861	5.98513	2.08491e+10	0	0.00387371
000858	2010	0	771876	23	0.038	0.0295	0.287999	0.359475	26478	1.08292e+06	0.242823	1	0.5607	0	0	0		0.869132	0	0	000858	10.1841		4.5002	13.5566	9.70376	2.12518	13.8952	1.38629	6.12078	2.86735e+10	0	0.00269195
000858	2011	0	5287325	23	0.073	0.0355	0.22579	0.364689	29276	1.26062e+06	0.26633	1	0.5607	0	0	0		0.869132	0	0	000858	10.2845		4.34111	15.4808	9.84966	2.26009	14.0471	1.60944	6.23243	3.69058e+10	0	0.0143265
000860	2012	0		1	0.017	0.0029	0.15464	0.760739	7323	1.70416e+06	0.043604	1	0.4899	0	0	1	2012	0.655252	4	0	000860	8.89878		4.37114		11.1724	1.61936	14.3486	1.79176	5.4885	1.24796e+10	0
000860	2013	0		1	0.021	0.0035	0.126843	0.769649	6645	2.07517e+06	0.064563	1	0.4899	0	0	1	2012	0.655252	6	0	000860	8.80162		4.1304		11.2225	1.52162	14.5456	1.94591	5.56196	1.37895e+10	0
000860	2014	0		1	0.034	0.0035	0.125989	0.666392	6710	2.31641e+06	0.070765	1	0.3898	0	0	1	2012	0.655252	5	0	000860	8.81135		3.87013		11.2663	1.52225	14.6555	2.07944	5.60913	1.55431e+10	0
000860	2015	0		1	0.044	0.0021	0.123121	0.653782	6396	2.48551e+06	0.0697	1	0.3919	0	0	1	2012	0.655252	17	0	000860	8.76343		3.84092		11.3185	1.4912	14.726	2.19722	5.62956	1.58973e+10	0
000861	2007	0	12973.9	19	0.142	0.0082	0.111979	0.499518	337	1.6838e+06	0.107345	0	0.2534		0	0		0.342952	0		000861	5.82008		8.61023	9.47069	10.2947	1.69595	14.3366	0	4.47515	5.67441e+08	0	0.00228638
000861	2008	0	788595	19	0.104	0.0095	0.119722	0.438737	973	1.29973e+06	0.205778	0	0.6962	0	0	0		0.342952	0	0	000861	6.88038		8.03521	13.578	10.3612	1.93693	14.0777	0.693147	4.82275	1.26464e+09	0	0.0623574
000861	2009	0	836038	19	0.055	0.0091	0.085406	0.470376	1616	981674	0.174566	0	0.6962	0	0	0		0.170072	0	0	000861	7.38771		7.93733	13.6364	10.4333	1.81082	13.797	1.09861	4.81029	1.58639e+09	0	0.0527008
000862	2015	1	381311	29	0.414	0.0406	0.086904	0.815679	686	13647060	-0.074407	1	0.5291	0	0	1	2013	1.36844	1	0	000862	6.53088		8.62149	12.8514	10.1176	1.48578	16.429	2.19722	4.96372	9.36188e+09	1.09861	0.00407302
000862	2016	1	304236	29	0.522	0.0277	0.077196	0.70695	663	15105714	0.003975	1	0.5291	0	0	1	2013	1.36844	1	0	000862	6.49678		8.68515	12.6256	10.1617	1.77765	16.5306	2.30259	5.09872	1.00151e+10	0	0.00303777
000862	2017	1	779277	29	0.267	0.0694	0.07925	0.702639	648	14164862	-0.072923	1	0.4023	0	0	1	2013	1.36844	1	0	000862	6.47389		8.62646	13.5661	10.2722	1.28738	16.4663	2.3979	5.03	9.17883e+09	1.09861	0.00848994
000862	2018	1	618146	29	0.222	0.0655	0.079902	0.729607	634	15379019	0.020462	1	0.4023	0	0	1	2013	1.36844	1	0	000862	6.45205		8.50882	13.3345	10.3353	1.3988	16.5485	2.48491	5.25229	9.7503e+09	0	0.00633976
000862	2019	1	543149	29	0.164	0.0706	0.076206	0.716182	625	14964407	0.011038	1	0.4023	0	0	1	2013	1.36844	5	0	000862	6.43775		8.57711	13.2051	10.3701	1.59476	16.5212	2.56495	5.20277	9.35275e+09	0	0.00580737
000875	2007	1		7	0.188	0.069	0.088442	0.286288	3034	1.11282e+06	0.034792	1	0.1985		0	0		0.200999	0		000875	8.01764		9.07275		9.48555	2.25549	13.9224	0	4.92562	3.37629e+09	0
000875	2008	1		7	0.182	0.068	0.094374	0.596012	2504	2.27899e+06	-0.166851	1	0.2558	0	0	0		0.200999	0	0	000875	7.82564		9.07275		9.60367	2.35304	14.6392	0.693147	4.86086	5.70659e+09	0
000875	2009	1		7	0.137	0.0651	0.091403	0.736386	2261	4177891	0.062194	1	0.2558	0	0	0		0.200999	0	0	000875	7.72356		9.07275		9.71728	2.45825	15.2453	1.09861	4.99816	9.44621e+09	0
000875	2010	1		7	0.094	0.0621	0.091087	0.820904	2383	5969453	0.005651	1	0.2558	0	0	0		0.200999	0	0	000875	7.77612		9.01689		9.84331	2.65511	15.6022	1.38629	5.07928	1.42252e+10	0
000875	2011	1		7	0.081	0.0584	0.090172	0.826577	3000	5.70275e+06	0.005645	1	0.2558	0	0	0		0.200999	0	0	000875	8.00637		8.99738		9.98829	3.10596	15.5565	1.60944	5.32641	1.71082e+10	0
000875	2012	1	3833394	7	0.064	0.0636	0.08713	0.843386	2963	5.39024e+06	-0.229631	1	0.2558	0	0	0		0.200999	0	0	000875	7.99396		9.01785	15.1593	10.0883	3.01987	15.5001	1.79176	5.26482	1.59713e+10	0	0.0240018
000875	2013	1	3.01027e+06	7	0.099	0.0491	0.08599	0.764724	2865	6382519	0.011288	1	0.147	0	0	0		0.200999	0	0	000875	7.96032		8.91986	14.9175	10.1539	2.95133	15.6691	1.94591	5.35703	1.82859e+10	1.09861	0.0164622
000875	2014	1		7	0.167	0.0531	0.078299	0.775653	3063	6633253	0.020011	1	0.147	0	0	0		0.200999	0	0	000875	8.02715		8.73439		10.1998	2.96817	15.7076	2.07944	5.42663	2.03177e+10	0
000875	2015	1		7	0.128	0.0543	0.086904	0.792261	3509	6518238	0.03055	1	0.1508	0	0	0		0.200999	1	1	000875	8.16309		8.73106		10.199	2.89925	15.6901	2.19722	5.40475	2.28725e+10	0.693147
000875	2016	1		7	0.103	0.048	0.077196	0.714043	3481	8639293	0.001702	1	0.1621	0	0	0		0.200999	1	1	000875	8.15508		8.78509		10.2409	3.01612	15.9718	2.30259		3.00734e+10	0.693147
000875	2017	1		7	0.088	0.0499	0.07925	0.759198	3516	10005976	-0.046363	1	0.1961	0	0	0		0.200999	1	1	000875	8.16508		8.87636		10.2874	3.23421	16.1187	2.3979		3.5181e+10	0
000875	2018	1		7	0.026	0.0473	0.079902	0.739788	3347	11877207	0.015521	1	0.1961	0	0	0		0.200999	4	1	000875	8.11582		8.77839		10.3132	3.47834	16.2901	2.48491		3.9753e+10	0
000875	2019	1		7	0.06	0.0375	0.076206	0.74738	2788	15151150	0.01992	1	0.1961	0	0	0		0.200999	9	1	000875	7.93308		8.68999		10.34	3.53735	16.5336	2.56495		4.22414e+10	0
000876	2007	0	1.01868e+06	23	0.181	0.0328	0.224219	0.498517	9561	719243	0.115736	0	0.4526		0	0	2013	2.06608	0		000876	9.16545		5.67271	13.834	9.2933	2.0038	13.486	0	5.14368	6.87668e+09	0	0.0148135
000876	2008	0	740146	23	0.135	0.0297	0.209947	0.499554	9303	755181	0.08563	0	0.457	0	0	0	2013	2.06608	0	0	000876	9.13809		5.43242	13.5146	9.43044	2.17041	13.5347	0.693147	5.33035	7.02545e+09	0	0.0105352
000876	2009	0	487079	23	0.062	0.0247	0.195732	0.453141	9178	921389	0.118008	0	0.457	0	0	0	2013	2.06608	0	0	000876	9.12456	0.18226	5.25577	13.0962	9.52362	1.94645	13.7336	1.09861	5.30611	8.45651e+09	0	0.00575982
000876	2010	0	259884	23	0.038	0.0295	0.145468	0.463665	10258	949957	0.344579	0	0.457	0	0	0	2013	2.06608	0	0	000876	9.23581	1.48589	7.00603	12.468	9.70376	3.76938	13.7642	1.38629	6.22073	9.74466e+09	0	0.00266694
000876	2011	0	9347004	23	0.073	0.0355	0.168615	0.429759	79702	272133	0.275721	0	0.2324	0	0	0	2013	2.06608	0	0	000876	10.6841	0.860601	4.82445	16.0506	9.84966	3.83125	12.5852	1.60944	6.22106	2.16895e+10	1.09861	0.0430946
000876	2012	0	8.33897e+06	23	0.043	0.0358	0.15464	0.413441	76957	320943	0.151853	0	0.2324	0	0	0	2013	2.06608	0	0	000876	10.6841	0.912958	4.62869	15.9365	9.94985	4.04905	12.679	1.79176	6.21316	2.46988e+10	0	0.0337626
000876	2013	0	5818445	23	0.068	0.0314	0.126843	0.432343	66739	442547	0.145804	0	0.2324	0	0	1	2013	2.06608	0	0	000876	10.6841	0.877326	4.44425	15.5765	10.0227	3.86956	13.0003	1.94591	6.19555	2.95351e+10	0	0.0197001
000876	2014	0		23	0.078	0.0287	0.125989	0.344664	63444	526467	0.114774	0	0.2941	1	0	1	2013	2.06608	3	0	000876	10.6841	0.83635	4.21768		10.0886	3.87113	13.1739	2.07944	6.20661	3.34012e+10	0
000876	2015	0		23	0.039	0.035	0.123121	0.314649	57598	611429	0.114761	0	0.2941	1	0	1	2013	2.06608	14	0	000876	10.6841	0.762874	4.23287		10.1158	3.73938	13.3236	2.19722	6.16322	3.52171e+10	0
000876	2016	0		23	0.036	0.0358	0.163177	0.316596	60602	616894	0.120352	0	0.2941	1	0	1	2013	2.06608	5	0	000876	10.6841	0.74518	4.12658		10.1791	3.66042	13.3325	2.30259	6.16033	3.7385e+10	0
000876	2017	0		23	0.032	0.0364	0.16956	0.38201	61318	692319	0.109445	0	0.2908	0	0	1	2013	2.06608	3	1	000876	10.6841	0.714292	4.10852		10.2951	3.83713	13.4478	2.3979	6.17561	4.24516e+10	0
000876	2018	0		23	0.035	0.0589	0.10873	0.429838	61918	774311	0.07901	0	0.2908	0	0	1	2013	2.06608	0	1	000876	10.6841	1.01262	4.04027		10.3979	4.11403	13.5597	2.48491	6.22202	4.79438e+10	0
000876	2019	0		23	0.025	0.0608	0.126814	0.491575	70600	909599	0.193464	0	0.2921	0	0	1	2013	2.06608	9	1	000876	10.6841	1.18423	3.83464		10.44	4.25126	13.7208	2.56495	6.30654	6.42177e+10	1.09861
000877	2007	0	999548	30	0.172	0.2002	0.111979	0.736008	1212	3.66643e+06	0.157492	1	0.3628		0	0	2013	2.14615	0		000877	7.10003		8.60313	13.8151	9.59233	3.55804	15.1147	0	5.1622	4.44371e+09	0	0.0224935
000877	2008	0	1.07667e+06	30	0.188	0.2002	0.119722	0.785783	2148	2.7962e+06	0.225888	1	0.3628	0	0	0	2013	2.14615	0	0	000877	7.67229		8.31677	13.8894	9.66555	3.65452	14.8438	0.693147	5.24872	6.00623e+09	0	0.0179259
000877	2009	0	2.21176e+06	30	0.306	0.2002	0.085406	0.75839	2418	3.25528e+06	0.253092	1	0.3628	0	0	0	2013	2.14615	0	0	000877	7.7907		8.24223	14.6093	9.66764	3.70051	14.9958	1.09861	5.31254	7.87127e+09	0	0.0280991
000877	2010	0	2.88076e+06	30	0.112	0.2002	0.103421	0.587359	2401	4.31495e+06	0.139823	1	0.4195	0	0	0	2013	2.14615	0	0	000877	7.78364		8.03539	14.8736	9.84898	3.76331	15.2776	1.38629	5.48459	1.03602e+10	0	0.0278061
000877	2011	0	2921165	30	0.145	0.1545	0.100196	0.647857	2502	6130915	0.249791	1	0.4195	1	0	0	2013	2.14615	0	0	000877	7.82485		7.86428	14.8875	9.97119	3.94097	15.6289	1.60944	5.70288	1.53395e+10	0	0.0190434
000877	2012	0	2958878	30	0.098	0.1327	0.075856	0.603513	6545	2.9269e+06	0.0493	1	0.3539	1	0	0	2013	2.14615	0	0	000877	8.78646		7.9249	14.9003	10.0473	4.14784	14.8895	1.79176	5.50494	1.91565e+10	0	0.0154458
000877	2013	0	4339414	30	0.249	0.1267	0.07642	0.628498	12051	1.76989e+06	0.041989	1	0.3549	1	0	1	2013	2.14615	0	1	000877	9.3969		7.7952	15.2832	10.1198	3.95581	14.3864	1.94591	5.47165	2.13289e+10	0.693147	0.0203452
000877	2014	0	5732683	30	0.33	0.1173	0.07176	0.626193	11325	1.90972e+06	0.036921	1	0.3549	1	0	1	2013	2.14615	0	0	000877	9.33477		7.71034	15.5617	10.1803	3.68115	14.4625	2.07944	5.41306	2.16276e+10	1.09861	0.0265063
000877	2015	0	7125952	30	0.168	0.0906	0.128614	0.637895	10508	1.95378e+06	-0.081573	1	0.3549	1	0	1	2013	2.14615	0	1	000877	9.25989		7.70852	15.7793	10.1534	3.43577	14.4853	2.19722	5.26614	2.05304e+10	0	0.0347093
000877	2016	0	6948677	30	0.153	0.0675	0.110721	0.63294	9086	2.03303e+06	0.017018	1	0.3549	1	0	1	2013	2.14615	6	1	000877	9.11449		7.54223	15.7541	10.1559	3.25251	14.525	2.30259	5.34662	1.84721e+10	0	0.0376171
000877	2017	0	9646169	30	0.12	0.0552	0.122589	0.552349	8154	2264704	0.036039	1	0.4587	0	0	1	2013	2.14615	3	0	000877	9.00626		7.48494	16.0821	10.2603	3.57907	14.633	2.3979	5.55405	1.84664e+10	0	0.0522363
000877	2018	0	8.06284e+06	30	0.113	0.0763	0.149454	0.461093	7594	2.24302e+06	0.147748	1	0.4587	0	0	1	2013	2.14615	5	1	000877	8.93511		7.46244	15.9028	10.3631	3.70727	14.6233	2.48491	5.69829	1.70335e+10	0	0.0473352
000877	2019	0	6101034	30	0.106	0.1002	0.155244	0.336432	6924	2206563	0.169566	1	0.4587	0	0	1	2013	2.14615	5	0	000877	8.84275		7.35206	15.624	10.3879	3.79764	14.6069	2.56495	5.79485	1.52782e+10	0	0.0399328
000878	2007	1	1.36675e+06	25	0.154	0.0501	0.114603	0.751717	12050	2.40662e+06	0.139593	1	0.543		0	0		2.60522	0		000878	9.39682		5.93447	14.1279	9.24126	5.3915	14.6937	0	6.02597	2.89998e+10	0	0.00471297
000878	2008	1	2.56207e+06	25	0.152	0.0596	0.141873	0.795798	9937	2184221	-0.782205	1	0.543	0	0	0		2.60522	0	0	000878	9.20402		5.88184	14.7563	9.30738	5.02803	14.5968	0.693147	5.87906	21704603971	0	0.0118043
000878	2009	1	2.08412e+06	25	0.131	0.0487	0.115784	0.819113	10170	2.60371e+06	0.095608	1	0.543	0	0	0		2.60522	0	0	000878	9.2272		5.77652	14.5499	9.38622	4.43276	14.7724	1.09861	5.73241	2.64797e+10	0	0.00787065
000878	2010	1	3553536	25	0.126	0.0506	0.136014	0.836132	12236	2.63371e+06	0.103534	1	0.543	0	0	0		2.60522	0	0	000878	9.41214		5.4698	15.0835	9.50525	4.96744	14.7839	1.38629	5.99379	3.22261e+10	0	0.0110269
000878	2011	1	42386928	25	0.133	0.0494	0.123612	0.733561	14573	2097162	0.090134	1	0.4817	0	0	0		2.60522	0	0	000878	9.58693		5.23592	17.5624	9.66186	4.88588	14.5561	1.60944	6.0495	3.05619e+10	0	0.138692
000878	2012	1	35799008	25	0.166	0.0524	0.135235	0.743027	14255	2.22861e+06	0.003598	1	0.4817	1	0	0		2.60522	0	0	000878	9.56486		5.09153	17.3934	9.78589	5.06032	14.6169	1.79176	6.09184	3.17688e+10	0.693147	0.112686
000878	2013	1	27674234	25	0.177	0.0587	0.135026	0.748262	12249	2.17078e+06	-0.277109	1	0.4817	1	0	0		2.60522	0	0	000878	9.4132		5.04429	17.136	9.89832	5.24387	14.5906	1.94591	6.17048	2.65899e+10	1.09861	0.104078
000878	2014	1	22735662	25	0.167	0.0508	0.124408	0.726197	11587	2146440	0.013283	1	0.4817	1	0	0		2.60522	0	0	000878	9.35764		4.93438	16.9394	9.96246	5.60455	14.5793	2.07944	6.28786	2.48708e+10	1.09861	0.0914151
000878	2015	1	17797092	25	0.143	0.0583	0.15686	0.729198	10973	2.12421e+06	0.004951	1	0.4318	1	0	0		2.60522	2	0	000878	9.30319	0.438065	4.89498	16.6945	10.005	5.48365	14.5689	2.19722	6.24661	2.3309e+10	0.693147	0.0763528
000878	2016	1	12858521	25	0.078	0.0506	0.144959	0.712887	10507	2193539	0.03634	1	0.4501	1	0	0		2.60522	2	0	000878	9.2598	0.535778	4.78888	16.3695	10.0774	5.50614	14.601	2.30259	6.27398	2.30475e+10	0	0.0557914
000878	2017	1	7919950	25	0.031	0.0497	0.146383	0.718903	11713	2.29273e+06	0.04047	1	0.4501	1	0	0		2.60522	2	1	000878	9.36845	0.21795	4.78274	15.8849	10.1867	5.55864	14.6453	2.3979	6.25262	2.68547e+10	0.693147	0.0294918
000878	2018	1	2.98138e+06	25	0.044	0.053	0.095989	0.701901	12291	3.03185e+06	0.01622	1	0.3751	0	0	0		2.60522	0	1	000878	9.41662	0.867283	4.77135	14.9079	10.29	5.37023	14.9247	2.48491	6.18692	3.72645e+10	1.38629	0.00800059
000878	2019	1	2.0748e+06	25	0.048	0.0585	0.122086	0.713752	12345	3431666	0.080006	1	0.3751	0	0	0		2.60522	0	1	000878	9.42101	1.16512	4.78745	14.5454	10.3696	5.66184	15.0486	2.56495	6.31345	4.23639e+10	0.693147	0.00489756
000881	2018	1		6	0.029	0.0281	0.033193	0.488125	5550	2.1293e+06	0.056661	1	0.2693	0	0	0		0.101546	0	0	000881	8.62155	0.588241	5.5972		10.5358	3.88614	14.5713	2.48491	5.43751	1.18176e+10	0
000881	2019	1		6	0.048	0.0317	0.035686	0.460769	4427	2581514	0.017935	1	0.2426	0	0	0		0.101546	0	0	000881	8.39548	0.697434	5.52624		10.5712	4.04975	14.7639	2.56495	5.45283	1.14284e+10	1.38629
000883	2011	1		17	0.043	0.0266	0.090172	0.686594	2759	11350146	0.065683	1	0.4296	0	0	0	2012	0.04443	0	0	000883	7.92262		8.85477		10.1606	3.80759	16.2447	1.60944	5.66551	3.13151e+10	0
000883	2012	1		17	0.061	0.0281	0.08713	0.576424	3021	10626962	0.052059	1	0.3322	0	0	1	2012	0.04443	0	0	000883	8.01334		8.78357		10.2531	3.7245	16.1789	1.79176	5.70709	3.21041e+10	0
000883	2013	1		17	0.094	0.025	0.08599	0.54236	3602	8797185	0.069976	1	0.3322	0	0	1	2012	0.04443	0	0	000883	8.18924		8.8337		10.3386	3.89422	15.9899	1.94591	5.714	3.16875e+10	0.693147
000883	2014	1		17	0.089	0.0225	0.078299	0.534478	3237	10402786	0.078852	1	0.3322	0	0	1	2012	0.04443	0	0	000883	8.0824		8.6138		10.4224	3.26341	16.1576	2.07944	5.65003	3.36738e+10	0
000883	2015	1		17	0.051	0.024	0.086904	0.431381	4079	10538810	0.072594	1	0.273	0	0	1	2012	0.04443	0	1	000883	8.31361		8.49792		10.4738	3.15881	16.1706	2.19722	5.70907	4.29878e+10	0
000883	2016	1		17	0.11	0.0274	0.077196	0.366563	4005	10427399	0.080434	1	0.273	0	0	1	2012	0.04443	0	1	000883	8.2953		8.58028		10.5401	3.5601	16.1599	2.30259	5.87007	4.17617e+10	0
000883	2017	1		17	0.045	0.0235	0.07925	0.391796	4089	11336986	0.08517	1	0.273	0	0	1	2012	0.04443	0	1	000883	8.31606		8.67333		10.6319	3.84524	16.2436	2.3979	5.89308	4.63569e+10	0
000883	2018	1		17	0.03	0.027	0.079902	0.39077	4120	11700927	0.069078	1	0.2792	0	0	1	2012	0.04443	0	1	000883	8.32361		8.76826		10.7322	3.98371	16.2752	2.48491	5.84014	4.82078e+10	0
000883	2019	1		17	0.027	0.0275	0.076206	0.443433	4085	14777228	0.054907	1	0.2792	0	0	1	2012	0.04443	0	1	000883	8.31508	0.757487	8.72593		10.7786	4.19129	16.5086	2.56495	5.9267	6.0365e+10	0
000885	2008	0	3365126	16	0.126	0.0689	0.119722	0.643762	364	2.55192e+06	0.203696	1	0.5838	0	0	0	2012	0.277329	0	0	000885	5.89715		8.25227	15.029	9.62026	1.92841	14.7524	0.693147	4.65245	9.28898e+08	0	0.362271
000885	2009	0	8713350	16	0.076	0.067	0.085406	0.631875	1942	2011285	0.104351	1	0.663	0	0	0	2012	0.277329	0	0	000885	7.57147		8.28974	15.9804	9.69868	3.25075	14.5143	1.09861	5.06476	3.90592e+09	0	0.223081
000885	2010	0	6.75053e+06	16	0.052	0.0527	0.103421	0.629553	2055	2.13619e+06	0.105455	1	0.663	0	0	0	2012	0.277329	0	0	000885	7.62803		8.12823	15.7251	9.83975	3.13014	14.5745	1.38629	5.11295	4.38988e+09	0	0.153775
000885	2011	0	4.35852e+06	16	0.075	0.0544	0.100196	0.596891	2444	1.97087e+06	0.163981	1	0.663	0	0	0	2012	0.277329	0	0	000885	7.80139		7.96822	15.2876	9.92964	3.32777	14.494	1.60944	5.28122	4.8168e+09	0	0.0904858
000885	2012	0	3623416	16	0.048	0.0467	0.075856	0.583469	2792	1.86879e+06	0.099413	1	0.6535	0	0	1	2012	0.277329	0	0	000885	7.93451		7.88149	15.1029	9.99314	3.49207	14.4408	1.79176	5.27137	5.21766e+09	0	0.0694452
000885	2013	0	3.17506e+06	16	0.134	0.04	0.07642	0.564793	2961	1.7547e+06	0.038549	1	0.6535	0	0	1	2012	0.277329	0	1	000885	7.99328		7.79624	14.9708	10.0489	3.28834	14.3778	1.94591	5.24318	5.19567e+09	0	0.0611097
000885	2014	0	27957450	16	0.158	0.0371	0.07176	0.502502	3125	1.8121e+06	0.07542	1	0.5874	0	0	1	2012	0.277329	0	1	000885	8.04719		7.69638	17.1462	10.1116	3.1599	14.41	2.07944	5.25483	5.6628e+09	0	0.493704
000885	2015	0	23740660	16	0.091	0.0392	0.128614	0.524462	2957	2.00709e+06	0.016483	1	0.5883	0	0	1	2012	0.277329	0	1	000885	7.99193		7.61971	16.9827	10.1627	2.89568	14.5122	2.19722	5.16873	5.93497e+09	0	0.400013
000885	2016	0	19523872	16	0.17	0.0445	0.110721	0.541192	2895	2.18054e+06	0.019163	1	0.5874	0	0	1	2012	0.277329	0	1	000885	7.97074		7.51515	16.7871	10.2173	2.73635	14.5951	2.30259	5.20046	6.31265e+09	0	0.309282
000885	2017	0	15307082	16	0.112	0.0485	0.122589	0.751749	2863	2.82979e+06	0.323075	1	0.5619	0	0	1	2012	0.277329	0	0	000885	7.95963		7.33487	16.5438	10.3062	2.99401	14.8557	2.3979	5.54262	8.10169e+09	0	0.188937
000893	2010	0	340551	19	0.065	0.0046	0.145468	0.886596	516	8634851	0.344579	0	0.605	0	0	0		0.170072	0	0	000893	6.24611	1.04798	5.0716	12.7383	10.5248	1.49942	15.9713	1.38629	5.49117	4.45558e+09	0	0.00764324
000893	2013	0	1639435	19	0.051	0.0117	0.126843	0.821269	510	12180571	0.133872	0	0.4366	0	0	0		0.170072	0	0	000893	6.23441	0.386526	4.47687	14.3099	10.6516	1.97319	16.3154	1.94591	5.7393	6.21209e+09	0	0.026391
000893	2014	0		19	0.055	0.0144	0.125989	0.92085	591	13633317	-0.930911	0	0.4022	0	0	0		0.170072	0	0	000893	6.38182	0.219132	4.29338		10.6966	2.24791	16.428	2.07944		8.05729e+09	0
000893	2015	0		19	0.047	0.0127	0.123121	0.267756	575	11045603	0.009967	0	0.2166	0	0	0		0.170072	1	0	000893	6.35437	0.377593	4.30139		10.7573	2.10036	16.2175	2.19722		6.35122e+09	0
000893	2016	0		19	0.033	0.0122	0.163177	0.097113	441	11725317	0.004538	0	0.2166	0	0	0		0.170072	1	0	000893	6.08905	0.188599	4.16199		10.8092	0.462391	16.2773	2.30259	5.12332	5.17086e+09	0
000893	2017	0		19	0.046	0.0096	0.16956	0.082022	468	9049673	-0.190825	0	0.221	0	0	0		0.170072	3	0	000893	6.14847	0.147836	4.14231		10.8836	0.163715	16.0182	2.3979	4.91297	4.23525e+09	0
000893	2019	0		19	0.028	0.0076	0.126814	0.069496	602	7.00831e+06	0.011341	1	0.1915	0	0	0		0.170072	0	0	000893	6.40026	0.211136	3.43973		10.964	-1.05279	15.7626	2.56495	4.72673	4.219e+09	0
000895	2007	0	2736163	16	0.212	0.0651	0.224219	0.320541	12428	323794	0.258022	0	0.3027		0	0	2012	0.065423	0		000895	9.42771		5.68249	14.8221	9.51584	3.52343	12.6879	0	5.8238	4.02412e+09	0	0.0679941
000895	2008	0	2615229	16	0.126	0.0689	0.209947	0.320619	13141	339105	0.29221	0	0.3027	0	0	0	2012	0.065423	0	0	000895	9.48349		5.43622	14.7769	9.62026	3.43965	12.7341	0.693147	5.90065	4.45618e+09	0	0.0586877
000895	2009	0	1.60779e+06	16	0.076	0.067	0.195732	0.353922	12753	451128	0.309723	0	0.3027	1	0	0	2012	0.065423	0	0	000895	9.45352		5.27915	14.2904	9.69868	3.38194	13.0195	1.09861	5.94658	5.75324e+09	0	0.0279459
000895	2010	0	1.97825e+06	16	0.052	0.0527	0.145468	0.357754	14571	460423	0.338687	0	0.3027	1	0	0	2012	0.065423	0	0	000895	9.58679		5.0691	14.4977	9.83975	3.35458	13.0399	1.38629	6.04675	6.70883e+09	0	0.0294872
000895	2011	0	6.24913e+06	16	0.075	0.0544	0.168615	0.446924	14739	531888	0.153433	0	0.3027	1	0	0	2012	0.065423	0	0	000895	9.59825		4.84348	15.648	9.92964	3.18508	13.1842	1.60944	6.04966	7.8395e+09	0	0.0797134
000895	2012	0	4884188	16	0.048	0.0467	0.15464	0.248038	61050	273466	0.245829	0	0.6024	1	0	1	2012	0.065423	0	0	000895	10.6841		4.49058	15.4015	9.99314	3.29357	12.5852	1.79176	6.01629	1.66951e+10	0	0.0292552
000895	2013	0	4851870	16	0.134	0.04	0.126843	0.240187	68986	286234	0.268915	0	0.6024	1	0	1	2012	0.065423	0	0	000895	10.6841		4.29199	15.3949	10.0489	3.2799	12.5852	1.94591	6.07196	1.97461e+10	0.693147	0.0245712
000895	2014	0	125648280	16	0.158	0.0371	0.125989	0.255731	68159	322517	0.260583	0	0.6024	1	0	1	2012	0.065423	0	0	000895	10.6841		4.06125	18.649	10.1116	3.28334	12.6839	2.07944	6.08809	2.19824e+10	0	0.571585
000895	2015	0	102970048	16	0.091	0.0392	0.123121	0.227137	51227	446727	0.253422	0	0.6024	0	0	1	2012	0.065423	0	0	000895	10.6841		4.07212	18.4499	10.1627	3.25918	13.0097	2.19722	6.11443	2.28845e+10	0	0.449956
000895	2016	0	81603816	16	0.17	0.0445	0.163177	0.294267	50431	423389	0.310154	0	0.5927	0	0	1	2012	0.065423	0	1	000895	10.6841		4.00948	18.2174	10.2173	3.38266	12.956	2.30259	6.16524	2.13519e+10	0	0.382185
000895	2017	0	66325276	16	0.112	0.0485	0.16956	0.330102	53548	431184	0.295497	0	0.5927	0	0	1	2012	0.065423	1	1	000895	10.6841		3.98154	18.0101	10.3062	3.49721	12.9743	2.3979	6.15288	2.30891e+10	0	0.287258
000895	2018	0	58419616	16	0.065	0.0458	0.10873	0.373578	54046	413498	0.344579	0	0.5927	0	0	1	2012	0.065423	0	1	000895	10.6841		3.88727	17.8832	10.3875	3.61643	12.9324	2.48491	6.15611	2.23479e+10	0	0.26141
000895	2019	0	63597136	16	0.076	0.0394	0.126814	0.402257	43245	662119	0.329798	0	0.7341	0	0	1	2012	0.065423	7	1	000895	10.6746		3.75797	17.9681	10.4266	3.86385	13.4032	2.56495	6.25061	2.86333e+10	0	0.222109
000898	2007	1	3000000	6	0.215	0.0447	0.098459	0.374842	32245	2691456	0.138697	1	0.6728		0	0		0.207101	0		000898	10.3811		7.91488	14.9141	9.96928	6.61628	14.8056	0	6.17768	86786000000	0	0.00345678
000898	2008	1	4000000	6	0.148	0.0373	0.073399	0.423914	31254	2.94935e+06	0.056287	1	0.673	1	0	0		0.207101	0	0	000898	10.3499		7.80051	15.2018	10.0856	6.61628	14.8971	0.693147	6.40162	92179000000	0	0.00433938
000898	2009	1	2000000	6	0.141	0.0325	0.073342	0.467278	30902	3.26798e+06	0.013866	1	0.6729	1	0	0		0.207101	0	0	000898	10.3386		8.04969	14.5087	10.1339	6.61628	14.9997	1.09861	6.31763	100987000000	0	0.00198045
000898	2010	1	16000000	6	0.098	0.0402	0.079594	0.473476	29875	3.51846e+06	0.037712	1	0.6729	1	0	0		0.207101	0	0	000898	10.3048		7.87541	16.5881	10.1773	6.61628	15.0735	1.38629	6.44303	105114000000	0.693147	0.0152216
000898	2011	1	13000000	6	0.064	0.0422	0.073587	0.492125	28816	3.57399e+06	-0.042285	1	0.6729	1	0	0		0.207101	0	0	000898	10.2687		7.83989	16.3805	10.2885	6.61628	15.0892	1.60944	6.39745	102988000000	1.09861	0.0126228
000898	2012	1	19000000	6	0.062	0.0401	0.067374	0.523603	28044	3.60993e+06	-0.08921	1	0.6729	1	0	0		0.207101	0	0	000898	10.2415		7.81241	16.7599	10.3498	6.61628	15.0992	1.79176	6.31607	101237000000	1.60944	0.0187678
000898	2014	1	6000000	6	0.184	0.034	0.082768	0.472062	39446	2.31433e+06	0.019417	1	0.6729	1	0	0		0.207101	4	0	000898	10.5827		7.75896	15.6073	10.4274	6.49913	14.6546	2.07944	6.32241	91291000000	1.94591	0.00657239
000898	2015	1	4000000	6	0.094	0.03	0.098285	0.506964	37821	2.34251e+06	-0.106138	1	0.6729	1	0	0		0.207101	2	0	000898	10.5406		7.91038	15.2018	10.4275	6.30012	14.6667	2.19722	6.14588	88596000000	2.07944	0.00451488
000898	2016	1	4000000	6	0.097	0.0282	0.091886	0.485767	37363	2357118	0.036006	1	0.6729	1	0	0		0.207101	2	0	000898	10.5284		7.87155	15.2018	10.4238	6.32941	14.6729	2.30259	6.23321	88069000000	1.60944	0.00454189
000898	2017	1	7000000	6	0.06	0.0305	0.138377	0.43516	36104	2.47075e+06	0.112161	1	0.5831	1	0	0		0.207101	5	0	000898	10.4942		7.83324	15.7614	10.4749	6.61628	14.72	2.3979	6.39652	89204000000	1.38629	0.00784718
000898	2018	1	17000000	6	0.029	0.0281	0.095897	0.417211	35517	2.53467e+06	0.153035	1	0.5333	1	0	0		0.207101	9	0	000898	10.4778		7.82281	16.6487	10.5358	6.61628	14.7456	2.48491	6.50284	90024000000	1.94591	0.0188839
000898	2019	1	33000000	6	0.048	0.0317	0.076039	0.401558	33750	2.60172e+06	0.034313	1	0.5333	1	0	0		0.207101	10	0	000898	10.4267		7.88831	17.312	10.5712	6.61628	14.7717	2.56495	6.47036	87808000000	2.3979	0.037582
000899	2007	1	433448	14	0.13	0.02	0.088442	0.302406	1366	1.66321e+06	0.022702	1	0.5843		0	0		0.058991	0		000899	7.21964		9.07275	12.9795	9.37237	1.60748	14.3243	0	4.51219	2.27195e+09	0	0.0190782
000899	2008	1	159848	14	0.064	0.0241	0.094374	0.791023	448	15038626	0.025363	1	0.5843	0	0	0		0.058991	0	0	000899	6.10479		9.00915	11.982	9.48964	2.54846	16.5261	0.693147	5.13087	6.7373e+09	0	0.00237258
000899	2009	1	190323	14	0.047	0.0277	0.091403	0.765567	459	13928761	0.054048	1	0.5843	0	0	0		0.058991	0	0	000899	6.12905		8.99178	12.1565	9.58514	2.45881	16.4495	1.09861	5.11442	6.3933e+09	0	0.00297692
000899	2010	1	1768969	14	0.06	0.0288	0.091087	0.775317	459	14074418	-0.027426	1	0.5843	0	0	0		0.058991	0	0	000899	6.12905		8.97769	14.3859	9.75522	2.43647	16.4599	1.38629	5.05363	6.46016e+09	0	0.0273828
000899	2011	1	1.60916e+06	14	0.049	0.0334	0.090172	0.823472	468	14282484	-0.231897	1	0.5843	0	0	0		0.058991	0	0	000899	6.14847		9.03267	14.2912	9.912	2.67239	16.4745	1.60944		6.6842e+09	0	0.024074
000899	2013	1	1.32221e+06	14	0.097	0.0314	0.08599	0.711102	504	12177481	0.249891	1	0.5843	0	0	0		0.058991	0	0	000899	6.22258		8.69659	14.0948	10.0708	2.32224	16.3151	1.94591	5.29053	6.13745e+09	0	0.0215434
000899	2014	1	8.06207e+06	14	0.072	0.0312	0.078299	0.644837	508	11714400	0.184277	1	0.5843	0	0	0		0.058991	0	0	000899	6.23048		8.65082	15.9027	10.138	2.30215	16.2763	2.07944	5.31781	5.95092e+09	0	0.135476
000899	2015	1	1.58618e+06	14	0.085	0.0291	0.086904	0.560831	509	11736898	0.218994	1	0.5843	0	0	0		0.058991	1	0	000899	6.23245		8.51295	14.2768	10.1902	2.15327	16.2782	2.19722	5.39002	5.97408e+09	0	0.026551
000899	2016	1	1.71816e+06	14	0.056	0.0303	0.077196	0.369861	634	11936397	0.079317	1	0.3873	0	0	0		0.058991	0	0	000899	6.45205		8.69957	14.3568	10.2593	2.21285	16.2951	2.30259		7.56768e+09	0	0.0227039
000899	2017	1	1.61123e+06	14	0.05	0.0252	0.07925	0.389494	646	11330443	0.003681	1	0.3873	0	0	0		0.058991	1	0	000899	6.4708		8.87358	14.2925	10.3303	2.34375	16.243	2.3979		7.31947e+09	0	0.022013
000899	2018	1	1335047	14	0.082	0.0228	0.079902	0.3856	616	12305015	0.040477	1	0.3896	0	0	0		0.058991	1	1	000899	6.42325		8.87737	14.1045	10.426	2.51872	16.3255	2.48491		7.57989e+09	0	0.017613
000899	2019	1	3.96525e+06	14	0.074	0.0201	0.076206	0.347621	746	9854653	0.050851	1	0.3972	0	0	0		0.058991	0	1	000899	6.61473		8.75127	15.1931	10.4789	2.44617	16.1035	2.56495	5.24727	7.35157e+09	0	0.0539374
000902	2014	1	43415796	17	0.089	0.0225	0.022218	0.43712	5960	870154	0.208939	0	0.4824	0	0	0		0.128924	3	0	000902	8.69283	0.302094	5.69637	17.5863	10.4224	3.80379	13.6764	2.07944	5.50853	5.18612e+09	0	0.837154
000902	2015	1	49003724	17	0.051	0.024	0.03118	0.282466	6523	1.0686e+06	0.159504	0	0.4603	0	1	0		0.128924	16	0	000902	8.78309	0.0479035	5.79044	17.7074	10.4738	3.98972	13.8819	2.19722	5.57168	6.97049e+09	0	0.703017
000902	2016	1	52223624	17	0.11	0.0274	0.034246	0.323197	6763	1.1665e+06	0.108585	0	0.4715	0	1	0		0.128924	5	0	000902	8.81922	0.186421	5.6282	17.771	10.5401	3.83629	13.9695	2.30259	5.50432	7.88901e+09	0	0.661979
000902	2017	1	54646336	17	0.045	0.0235	0.034119	0.332607	6573	1.33048e+06	0.119684	0	0.4753	0	1	0		0.128924	1	1	000902	8.79073	0.0945005	5.6299	17.8164	10.6319	3.99985	14.101	2.3979	5.55094	8.74522e+09	0	0.624871
000902	2018	1	66873472	17	0.03	0.027	0.033193	0.291497	6774	1.32844e+06	0.131665	0	0.4753	0	1	0		0.128924	1	1	000902	8.82085	0.0885876	5.59584	18.0183	10.7322	4.26642	14.0995	2.48491	5.59871	8.99885e+09	0	0.743134
000902	2019	1	66664380	17	0.027	0.0275	0.035686	0.311065	7092	1.37029e+06	0.100002	0	0.4753	0	1	0		0.128924	1	1	000902	8.86672	0.00586246	5.50131	18.0152	10.7786	4.29371	14.1305	2.56495	5.56069	9.71808e+09	0	0.685983
000910	2007	0	871597	10	0.186	0.0028	0.131555	0.68733	8029	983572	0.117595	0	0.4633		0	0			0		000910	8.99082	0.926485	6.48779	13.6781	10.2926	3.45537	13.7989	0	5.31521	7.8971e+09	0	0.0110369
000910	2008	0	1.81455e+06	10	0.111	0.0052	0.126682	0.671297	8142	1.06222e+06	0.098477	0	0.4633	0	0	0			0	0	000910	9.00479	0.814483	6.34205	14.4113	10.4094	3.2919	13.8759	0.693147	5.31266	8.64856e+09	0	0.0209809
000910	2009	0	1.8654e+06	10	0.069	0.0049	0.108119	0.678719	8151	958482	0.103773	0	0.4765	0	0	0			0	0	000910	9.0059	0.910906	6.36242	14.439	10.5147	3.37401	13.7731	1.09861	5.36628	7.81259e+09	0	0.0238768
000911	2007	0	85981032	20	0.331	0.034	0.224219	0.590204	4876	745922	0.09877	1	0.4771		0	0	2013	0.235871	2		000911	8.49208		5.56169	18.2696	9.24126	1.46461	13.5224	0	5.11464	3.63711e+09	0	2.36399
000911	2008	0	98543792	20	0.231	0.0321	0.209947	0.656909	4809	855678	0.02191	1	0.4771	0	0	0	2013	0.235871	4	0	000911	8.47824		5.34839	18.406	9.28387	1.29065	13.6596	0.693147	5.11593	4.11496e+09	0	2.39477
000911	2009	0	115933568	20	0.164	0.0328	0.195732	0.610415	4762	821488	0.091456	1	0.4771	0	0	0	2013	0.235871	3	0	000911	8.46842		5.15428	18.5685	9.39358	1.19343	13.6189	1.09861	5.17043	3.91193e+09	0	2.96359
000911	2010	0	109215992	20	0.108	0.0299	0.145468	0.627183	9830	438735	0.128611	1	0.4771	0	0	0	2013	0.235871	4	0	000911	9.19319		4.9595	18.5088	9.60015	1.01776	12.9917	1.38629	5.14344	4.31277e+09	0	2.53239
000911	2011	0	149718336	20	0.083	0.0395	0.168615	0.67043	4710	1.00033e+06	0.060826	1	0.4771	0	0	0	2013	0.235871	4	0	000911	8.45744		4.71423	18.8243	9.7195	0.88942	13.8158	1.60944	5.23162	4.71153e+09	0	3.1777
000911	2012	0	150355744	20	0.077	0.0409	0.15464	0.796728	4199	1.39733e+06	-0.288332	1	0.4771	0	0	0	2013	0.235871	2	0	000911	8.3426		4.55412	18.8285	9.77309	0.873521	14.1501	1.79176	5.10201	5.86739e+09	0	2.56256
000911	2013	0	115390208	20	0.153	0.0385	0.126843	0.744314	3859	1.4979e+06	0.036673	1	0.4771	0	0	1	2013	0.235871	2	0	000911	8.25816		4.36976	18.5638	9.83954	1.03171	14.2196	1.94591	5.22111	5.78039e+09	0	1.99624
000911	2014	0	115279040	20	0.138	0.035	0.125989	0.734643	2944	1.53093e+06	-0.268745	1	0.4771	0	0	1	2013	0.235871	1	0	000911	7.98752		4.18953	18.5629	9.89762	0.584924	14.2414	2.07944	5.00697	4.50706e+09	0	2.55774
000911	2015	0	115167880	20	0.179	0.0405	0.123121	0.708903	4222	1346520	0.03755	1	0.422	0	0	1	2013	0.235871	6	0	000911	8.34806		4.14528	18.5619	9.95996	0.676159	14.113	2.19722	5.09222	5.68501e+09	0	2.02582
000911	2016	0	8234772	20	0.089	0.0349	0.163177	0.759495	4885	1.37429e+06	0.011533	1	0.422	0	0	1	2013	0.235871	7	0	000911	8.49392		4.0464	15.9239	10.0197	0.749175	14.1334	2.30259	5.15033	6.71339e+09	0	0.122662
000911	2017	0	7.64842e+06	20	0.046	0.0361	0.16956	0.808403	4781	1.54546e+06	-0.138207	1	0.422	0	0	1	2013	0.235871	8	1	000911	8.47241		4.08135	15.85	10.0919	0.740648	14.2508	2.3979	5.01659	7.38882e+09	0	0.103513
000911	2018	0	7320440	20	0.031	0.0418	0.10873	0.92085	4534	1.2828e+06	-0.987775	1	0.422	0	0	1	2013	0.235871	11	1	000911	8.41936		4.18946	15.8062	10.1593	1.30864	14.0646	2.48491		5.81622e+09	0	0.125863
000912	2007	1	42432408	23	0.181	0.0328	0.025059	0.426444	7011	758351	0.19631	1	0.5933		0	0		1.22137	0		000912	8.85524		6.74134	17.5634	9.2933	4.12202	13.5389	0	5.38175	5.3168e+09	0	0.798082
000912	2008	1	50806112	23	0.135	0.0297	0.020758	0.537426	7351	1.07353e+06	0.123427	1	0.5933	0	0	0		1.22137	0	0	000912	8.90259		6.43825	17.7435	9.43044	3.84238	13.8865	0.693147	5.35281	7.89154e+09	0.693147	0.643804
000912	2009	1	89860088	23	0.062	0.0247	0.01952	0.493198	8714	841321	0.044794	1	0.5933	0	0	0		1.22137	0	0	000912	9.07269		6.4339	18.3138	9.52362	3.64663	13.6427	1.09861	5.24693	7.33127e+09	0.693147	1.22571
000912	2010	1	75002256	23	0.038	0.0295	0.021672	0.559836	8581	848214	-0.074259	1	0.5933	0	0	0		1.22137	0	0	000912	9.05731		6.22475	18.133	9.70376	3.20015	13.6509	1.38629	5.10583	7.27853e+09	0	1.03046
000912	2011	1	59425720	23	0.073	0.0355	0.018441	0.639951	7473	1.23025e+06	0.008971	1	0.5933	0	0	0		1.22137	0	0	000912	8.91905		6.16743	17.9002	9.84966	3.07918	14.0227	1.60944	5.1778	9.19368e+09	0	0.646376
000912	2012	1	50352028	23	0.043	0.0358	0.01413	0.760189	5837	2.18433e+06	0.007007	1	0.5933	0	0	0		1.22137	0	0	000912	8.67197		5.96418	17.7345	9.94985	3.22744	14.5968	1.79176	5.21938	1.27499e+10	0.693147	0.39492
000912	2013	1	40791444	23	0.068	0.0314	0.026352	0.802219	5356	2.57803e+06	-0.165811	1	0.5438	0	0	0		1.22137	0	0	000912	8.58597		5.89433	17.524	10.0227	3.16919	14.7625	1.94591	5.15042	1.38079e+10	0	0.29542
000912	2014	1	32226866	23	0.078	0.0287	0.022218	0.907888	5109	2.47473e+06	-0.987775	1	0.3933	0	0	0		1.22137	0	0	000912	8.53876		5.88287	17.2883	10.0886	3.24986	14.7216	2.07944	5.09678	1.26434e+10	0	0.254891
000912	2016	1	16779296	23	0.036	0.0358	0.034246	0.92085	3235	2.36928e+06	-0.987775	1	0.5438	0	0	0		1.22137	0	0	000912	8.08178		5.79851	16.6357	10.1791	2.99617	14.6781	2.30259		7.66463e+09	0.693147	0.218918
000912	2019	1	14622.7	23	0.025	0.0608	0.035686	0.25628	2870	2.36299e+06	0.056117	1	0.1849	0	0	0		1.22137	5	1	000912	7.96207		5.55828	9.59033	10.44	3.83885	14.6754	2.56495	5.39464	6.78177e+09	0	0.000215617
000920	2016	1	1.61015e+06	24	0.051	0.0626	0.034246	0.4953	1132	1.57884e+06	0.125823	1	0.4264	0	0	1	2013	1.25301	4	0	000920	7.03174		5.21411	14.2918	9.96679	1.32944	14.2722	2.30259	4.80685	1.78725e+09	0.693147	0.0900911
000920	2017	1	1.66368e+06	24	0.039	0.0556	0.034119	0.46697	1264	1.43881e+06	0.135034	1	0.4264	0	0	1	2013	1.25301	2	0	000920	7.14204		5.30218	14.3245	10.089	1.5509	14.1793	2.3979	4.85115	1.81865e+09	0.693147	0.0914787
000920	2018	1	958416	24	0.042	0.083	0.033193	0.513245	1257	1603843	0.102399	1	0.4264	0	0	1	2013	1.25301	7	0	000920	7.13648		5.28834	13.773	10.1869	1.76265	14.2879	2.48491	4.91134	2.01603e+09	0	0.0475398
000920	2019	1	4.09973e+06	24	0.052	0.1072	0.035686	0.422954	1333	1.63772e+06	0.084322	1	0.4264	0	0	1	2013	1.25301	2	0	000920	7.19519		5.29869	15.2264	10.2454	2.00121	14.3088	2.56495	4.87496	2.18308e+09	0	0.187796
000928	2009	0	28677946	7	0.137	0.0651	0.085406	0.591333	4807	518528	0.002162	1	0.5051	0	0	0		0.448046	0	0	000928	8.47783	0.00570978	8.46437	17.1716	9.71728	2.80945	13.1587	1.09861	4.66776	2.49256e+09	0	1.15054
000928	2010	0	27207512	7	0.094	0.0621	0.103421	0.603012	4729	510859	0.005118	1	0.4644	0	0	0		0.448046	0	0	000928	8.46147	0.050023	8.26029	17.119	9.84331	2.64936	13.1438	1.38629	4.75061	2.41585e+09	0	1.12621
000928	2011	0	25924460	7	0.081	0.0584	0.100196	0.621465	4712	525497	0.001717	1	0.4632	0	0	0		0.448046	0	0	000928	8.45787	0.155692	8.08202	17.0707	9.98829	2.52787	13.1721	1.60944	4.79665	2.47614e+09	0	1.04697
000928	2012	0	56015884	7	0.064	0.0636	0.075856	0.672924	4676	523818	-0.224645	1	0.4632	0	0	0		0.448046	0	0	000928	8.4502	0.321111	8.07297	17.8411	10.0883	2.6561	13.1689	1.79176	4.69455	2.44938e+09	0	2.28695
000928	2013	0	53411112	7	0.099	0.0491	0.07642	0.823536	4676	451864	-0.987775	1	0.4632	0	0	0		0.448046	0	0	000928	8.4502	0.303088	8.10607	17.7935	10.1539	2.56213	13.0211	1.94591		2.11292e+09	0	2.52784
000928	2014	0		7	0.167	0.0531	0.07176	0.774269	1338	8.00362e+06	0.068473	1	0.3513	0	0	0		0.448046	0	0	000928	7.19893		7.80384		10.1998	4.27186	15.8954	2.07944	5.71826	1.07088e+10	0
000930	2007	0	59632.2	12	0.136	0.0563	0.457319	0.749944	9129	837616	0.014184	1	0.2074		0	0		0.021455	0		000930	9.11921	0.401854	6.25426	10.996	9.33079	2.64799	13.6383	0		7.6466e+09	0	0.000779853
000930	2008	0	962357	12	0.111	0.0483	0.457319	0.717595	9053	795766	0.014305	1	0.2074	1	0	0		0.021455	0	0	000930	9.11085	0.501249	6.02594	13.7771	9.44857	2.54909	13.5871	0.693147		7.20407e+09	0	0.0133585
000930	2009	0	2.38431e+06	12	0.094	0.0424	0.224521	0.653935	8920	758594	0.118647	1	0.2074	0	0	0		0.021455	0	0	000930	9.09605	0.358252	5.84469	14.6844	9.59015	2.36968	13.5392	1.09861	5.16722	6.76665e+09	0	0.0352361
000930	2010	0	2588259	12	0.041	0.0356	0.287999	0.624186	8933	774981	0.110764	1	0.2074	1	0	0		0.021455	0	0	000930	9.09751	0.414577	5.62573	14.7665	9.78662	2.29416	13.5606	1.38629	5.23811	6.92291e+09	0	0.0373869
000930	2011	0	2.30926e+06	12	0.052	0.0305	0.22579	0.546311	8931	725268	0.130751	1	0.2074	0	0	0		0.021455	0	0	000930	9.09728	0.343011	5.32919	14.6524	9.93644	2.23061	13.4943	1.60944	5.36928	6.47736e+09	0.693147	0.0356513
000930	2012	1	2.40229e+06	12	0.064	0.0341	0.01413	0.552548	8618	795907	0.064439	1	0.2074	1	0	0		0.021455	0	0	000930	9.06161	0.259814	6.05295	14.6919	10.0317	3.93379	13.5872	1.79176	5.39562	6.85913e+09	0	0.0350233
000930	2013	1	2101774	12	0.188	0.0284	0.026352	0.52781	8116	807219	0.017658	1	0.2074	0	0	0		0.021455	0	0	000930	9.00159	0.0672881	5.91111	14.5583	10.1221	3.79592	13.6013	1.94591	5.38405	6.55139e+09	2.07944	0.0320814
000930	2014	1	108988096	12	0.074	0.0258	0.022218	0.547832	7201	953228	0.012196	1	0.2074	1	0	0		0.021455	0	0	000930	8.88198	0.0574209	5.82907	18.5068	10.1952	3.75283	13.7676	2.07944	5.38619	6.8642e+09	0.693147	1.58778
000930	2015	1	74551176	12	0.075	0.0287	0.03118	0.721373	5585	1.01132e+06	-0.987775	1	0.1576	1	0	0		0.021455	0	0	000930	8.62784	0.208645	6.06818	18.127	10.2368	3.80296	13.8268	2.19722		5.64821e+09	1.09861	1.31991
000930	2016	1	74954736	12	0.161	0.0237	0.034246	0.686142	4706	1154910	0.081414	1	0.1576	0	0	0		0.021455	0	0	000930	8.45659	0.287919	5.66332	18.1324	10.3148	3.47386	13.9595	2.30259	5.31449	5.43501e+09	1.09861	1.37911
000930	2017	1	103397352	12	0.084	0.0204	0.034119	0.670688	4323	1.37772e+06	0.13156	1	0.1576	0	0	0		0.021455	0	1	000930	8.37171	0.0572102	5.74397	18.4541	10.4197	3.72916	14.1359	2.3979	5.36883	5.95589e+09	0	1.73605
000930	2018	1	131839976	12	0.054	0.027	0.033193	0.524544	12273	1.65303e+06	0.052356	1	0.478	0	0	0		0.021455	0	1	000930	9.41516	0.6826	5.65925	18.6971	10.5337	4.87078	14.3181	2.48491	5.7786	2.02876e+10	1.09861	0.649856
000930	2019	1	116717552	12	0.068	0.0238	0.035686	0.405316	10171	1.68684e+06	0.060323	1	0.478	0	1	0		0.021455	0	1	000930	9.2273	0.604626	5.57126	18.5753	10.5839	5.08505	14.3384	2.56495	5.81857	1.71569e+10	1.38629	0.680297
000932	2007	1	966933	18	0.133	0.0345	0.098459	0.621645	31458	1.53927e+06	0.108136	1	0.339182		0	0		0.258217	1		000932	10.3564		8.09741	13.7819	9.42465	6.42919	14.2468	0	6.11451	4.84224e+10	0	0.00199687
000932	2008	1	632662	18	0.113	0.0331	0.073399	0.674515	32084	1.57901e+06	0.065669	1	0.3392	0	0	0		0.258217	1	0	000932	10.3761	1.64082	7.89026	13.3577	9.55952	6.45133	14.2723	0.693147	6.19935	5.0661e+10	0	0.00124881
000932	2009	1	860719744	18	0.093	0.0389	0.073342	0.729274	32800	1.96203e+06	0.007876	1	0.3392	0	0	0		0.258217	1	0	000932	10.3982	1.43933	8.10473	19.9981	9.68103	6.28966	14.4895	1.09861	6.05972	6.43547e+10	0	1.33746
000932	2012	1	735184000	18	0.074	0.0515	0.067374	0.821957	32508	2.01914e+06	-0.325793	1	0.4001	0	0	0		0.258217	10	0	000932	10.3892	1.17362	7.86741	19.9981	10.0562	6.38888	14.5182	1.79176	6.17618	6.56382e+10	0	1.12006
000932	2013	1	612370432	18	0.088	0.049	0.080358	0.817282	32291	2.19227e+06	0.01045	1	0.4996	0	0	0		0.258217	11	0	000932	10.3825	0.975465	7.84887	19.9981	10.134	6.3202	14.6004	1.94591	6.20639	7.07906e+10	0	0.865045
000932	2014	1	2.53385e+06	18	0.059	0.0462	0.082768	0.798889	31303	2.33495e+06	0.007301	1	0.59906	1	0	0		0.258217	13	1	000932	10.3515	0.926809	7.84519	14.7452	10.2084	6.25394	14.6635	2.07944	6.18626	7.3091e+10	0	0.0034667
000932	2015	1	60599384	18	0.082	0.0419	0.098285	0.860471	29211	2.61884e+06	-0.406685	1	0.59906	1	0	0		0.258217	11	1	000932	10.2823	0.836932	8.0224	17.9198	10.291	6.09366	14.7782	2.19722	6.0251	7.64989e+10	0.693147	0.079216
000932	2016	1	53611484	18	0.037	0.0391	0.091886	0.86896	24414	2905954	-0.169118	1	0.5991	0	0	0		0.258217	7	1	000932	10.1029	0.81189	8.04733	17.7973	10.3483	6.25243	14.8823	2.30259	6.14942	7.0946e+10	1.09861	0.0755666
000932	2018	1	44391100	18	0.017	0.0445	0.095897	0.651213	22801	3299656	0.344579	1	0.6043	0	0	0		0.258217	5	1	000932	10.0346	1.44826	7.85859	17.6085	10.4768	6.61628	15.0093	2.48491	6.49603	7.52355e+10	0	0.0590029
000932	2019	1	51982532	18	0.012	0.0507	0.076039	0.607759	24366	3403444	0.155613	1	0.2243	0	0	0		0.258217	7	0	000932	10.1009	1.41652	7.8758	17.7664	10.5414	6.61628	15.0403	2.56495	6.50284	8.29283e+10	0	0.0626837
000933	2007	1	929311	16	0.212	0.0651	0.114603	0.697755	19611	578208	0.344579	1	0.252		0	0			0		000933	9.88385		5.74997	13.7422	9.51584	3.75646	13.2677	0	5.54789	1.13392e+10	0	0.00819554
000933	2008	1	704117	16	0.126	0.0689	0.141873	0.744339	24417	632508	0.344579	1	0.2524	0	0	0			0	0	000933	10.103		5.67401	13.4647	9.62026	4.04158	13.3574	0.693147	5.65289	1.54439e+10	0	0.00455918
000933	2009	1	1.13375e+06	16	0.076	0.067	0.115784	0.758118	25307	749003	0.169726	1	0.2524	0	0	0			0	0	000933	10.1388		5.79762	13.941	9.69868	3.96206	13.5265	1.09861	5.55845	1.8955e+10	0	0.00598126
000933	2010	1	822738	16	0.052	0.0527	0.136014	0.75829	34020	725094	0.257541	1	0.2524	0	0	0			0	0	000933	10.4347		5.46737	13.6204	9.83975	4.22776	13.4941	1.38629	5.73608	2.46677e+10	0	0.00333529
000933	2011	1	3.85427e+06	16	0.075	0.0544	0.123612	0.769648	35317	851634	0.210677	1	0.2524	0	0	0			0	0	000933	10.4721		5.24011	15.1647	9.92964	4.75376	13.6549	1.60944	5.93907	3.00772e+10	0	0.0128146
000933	2012	1	8710296	16	0.048	0.0467	0.135235	0.744141	36466	1.08885e+06	0.027293	1	0.2254	0	0	0			0	0	000933	10.5041		5.0779	15.98	9.99314	4.67119	13.9006	1.79176	5.87974	3.9706e+10	0	0.021937
000933	2013	1	4.11142e+06	16	0.134	0.04	0.135026	0.742234	34888	1.24437e+06	0.015437	1	0.2324	0	0	0			0	1	000933	10.4599		4.97595	15.2293	10.0489	4.50489	14.0341	1.94591	5.8462	4.34135e+10	0	0.00947036
000933	2014	1	3.60721e+06	16	0.158	0.0371	0.124408	0.796247	30999	1649587	-0.053393	1	0.2368	0	0	0			1	1	000933	10.3417		4.85132	15.0984	10.1116	4.55915	14.316	2.07944	5.83795	5.11355e+10	0	0.00705422
000933	2015	1	3103006	16	0.091	0.0392	0.15686	0.829324	29512	1.70905e+06	-0.31777	1	0.2421	0	0	0			1	1	000933	10.2926		4.86633	14.9479	10.1627	4.26943	14.3514	2.19722	5.68112	5.04375e+10	0	0.00615219
000933	2017	1	2.34512e+06	16	0.112	0.0485	0.146383	0.854719	26411	2.04204e+06	0.062259	1	0.2421	0	0	0			1	1	000933	10.1815		4.57165	14.6678	10.3062	4.21383	14.5295	2.3979	5.83703	5.39322e+10	0	0.00434828
000933	2018	1	1.54271e+06	16	0.065	0.0458	0.095989	0.856874	26554	2.01358e+06	0.039237	1	0.2421	0	0	0			0	1	000933	10.1869		4.73426	14.2491	10.3875	4.39111	14.5154	2.48491	5.75304	5.34685e+10	0	0.00288527
000933	2019	1	2.33329e+06	16	0.076	0.0394	0.122086	0.821109	26323	1876442	0.172903	1	0.2421	0	0	0			0	1	000933	10.1782		4.73097	14.6628	10.4266	4.29842	14.4449	2.56495	5.74411	4.93936e+10	0	0.00472388
000935	2007	0	22982774	23	0.181	0.0328	0.111979	0.92085	1450	600100		0	0.5681		0	0			0		000935	7.27932		8.87901	16.9503	9.2933	2.29846	13.3049	0	4.34912	8.70145e+08	0	2.64126
000935	2010	0	36393692	23	0.038	0.0295	0.103421	0.604	938	1.40807e+06	0.073945	0	0.5681	0	0	0			0	0	000935	6.84375		8.14549	17.4099	9.70376	1.66812	14.1577	1.38629	4.6143	1.32077e+09	0	2.7555
000935	2011	0	41349624	23	0.073	0.0355	0.100196	0.323103	1456	3.39486e+06	0.084059	0	0.4814	0	0	0			0	0	000935	7.28345		8.01896	17.5376	9.84966	2.69851	15.0378	1.60944	5.11029	4.94292e+09	0	0.836543
000935	2012	0	45240760	23	0.043	0.0358	0.075856	0.317421	1441	3396818	0.004377	0	0.4814	0	0	0			0	0	000935	7.27309		8.04324	17.6275	9.94985	2.86243	15.0384	1.79176	4.98164	4.89481e+09	0	0.924259
000935	2013	0	49736788	23	0.068	0.0314	0.07642	0.286761	1205	3.99805e+06	0.034031	0	0.4814	0	0	0			0	0	000935	7.09423		7.82767	17.7223	10.0227	2.63808	15.2013	1.94591	5.08223	4.81765e+09	0	1.03239
000935	2014	0	55197424	23	0.078	0.0287	0.07176	0.277294	1197	3.93255e+06	0.016112	0	0.4814	0	0	0			0	1	000935	7.08757		7.71062	17.8264	10.0886	2.50118	15.1848	2.07944	5.08466	4.70726e+09	0	1.1726
000935	2015	0	2854966	23	0.039	0.035	0.128614	0.400878	1468	3.71355e+06	-0.043211	0	0.5816	0	0	0			0	1	000935	7.29166		7.73229	14.8646	10.1158	2.52691	15.1275	2.19722	4.98376	5.45149e+09	0	0.0523704
000935	2016	0	3357799	23	0.036	0.0358	0.110721	0.385493	1424	3.79905e+06	0.031122	0	0.2592	0	0	0			2	1	000935	7.26123		7.58659	15.0268	10.1791	2.5049	15.1503	2.30259	5.10682	5.40985e+09	0	0.0620683
000935	2017	0	2776100	23	0.032	0.0364	0.122589	0.41394	1438	4.24637e+06	0.069735	0	0.2652	0	0	0			1	1	000935	7.27101		7.57368	14.8366	10.2951	2.73069	15.2616	2.3979	5.22034	6106281955	0	0.045463
000935	2018	0	1.08134e+06	23	0.035	0.0589	0.149454	0.164091	607	6872858	0.19975	0	0.2652	0	0	0			1	1	000935	6.40853		7.26772	13.8937	10.3979	2.12069	15.7431	2.48491	5.34794	4.17182e+09	0	0.0259201
000935	2019	0	4.46825e+06	23	0.025	0.0608	0.155244	0.132121	638	7.6068e+06	0.17312	0	0.2652	0	0	0			3	1	000935	6.45834		7.15134	15.3125	10.44	1.93544	15.8446	2.56495	5.34116	4.85314e+09	0	0.0920693
000939	2007	1		17	0.192	0.0197	0.088442	0.617209	226	20772366	0.274197	0	0.1684		0	0	2012	0.04443	0		000939	5.42054		9.07275		9.56655	2.50033	16.8491	0		4.69455e+09	0
000939	2008	1		17	0.132	0.0199	0.094374	0.641087	51	136673680	0.028169	0	0.3349	0	0	0	2012	0.04443	0	0	000939	4.95583		8.75345		9.69935	2.10038	17.04	0.693147		6.97036e+09	0.693147
000939	2009	1		17	0.201	0.0224	0.091403	0.679126	268	32314438	0.113807	0	0.3349	0	0	0	2012	0.04443	0	0	000939	5.59099		8.71092		9.83895	2.07309	17.04	1.09861		8.66027e+09	0
000939	2010	1		17	0.159	0.0206	0.091087	0.659518	398	24366704	0.155842	0	0.3349	0	0	0	2012	0.04443	0	0	000939	5.98645		8.72034		10.0159	2.67704	17.0087	1.38629		9.69795e+09	1.94591
000939	2011	1		17	0.043	0.0266	0.090172	0.666357	485	19463932	0.29935	0	0.2849	0	0	0	2012	0.04443	0	0	000939	6.18415		8.62564		10.1606	2.30723	16.7841	1.60944		9.44001e+09	2.19722
000939	2015	1		17	0.051	0.024	0.086904	0.762214	6041	5.41995e+06	0.053768	0	0.3648	0	0	1	2012	0.04443	0	0	000939	8.70632	0.0190075	8.61406		10.4738	2.5747	15.5056	2.19722		3.27419e+10	0
000939	2016	1		17	0.11	0.0274	0.077196	0.696678	6152	6.71897e+06	0.02915	0	0.2847	0	0	1	2012	0.04443	0	0	000939	8.72453	0.220961	8.60186		10.5401	2.95983	15.7204	2.30259		4.13351e+10	1.38629
000939	2017	1		17	0.045	0.0235	0.07925	0.723594	5985	6.42749e+06	-0.250992	0	0.2908	0	0	1	2012	0.04443	0	0	000939	8.69701	0.461742	8.71662		10.6319	3.13954	15.6761	2.3979		3.84685e+10	0
000950	2007	1		22	0.188	0.0224	0.025059	0.383406	1159	1.04133e+06	0.195445	1	0.5208		0	0	2012	1.31018	0		000950	7.05531		6.50069		9.6377	2.14222	13.856	0	4.81884	1.20691e+09	0
000950	2008	1		22	0.141	0.0235	0.020758	0.604853	1275	1.95349e+06	0.282037	1	0.5208	0	0	0	2012	1.31018	0	0	000950	7.1507		6.36472		9.78746	2.38961	14.4851	0.693147	4.92654	2.4907e+09	0
000950	2009	1		22	0.092	0.0226	0.01952	0.386234	1347	2.7679e+06	0.090058	1	0.5205	0	0	0	2012	1.31018	0	0	000950	7.20564		6.38438		9.91655	2.78571	14.8336	1.09861	5.03642	3.72836e+09	0
000950	2010	1		22	0.084	0.0222	0.021672	0.419287	1773	2.31639e+06	0.055993	1	0.5205	0	0	0	2012	1.31018	0	0	000950	7.48043		6.18801		10.0688	2.63575	14.6555	1.38629	5.00202	4.10695e+09	0
000950	2011	1		22	0.042	0.0309	0.018441	0.419094	2092	2.06751e+06	0.037945	1	0.5205	1	0	0	2012	1.31018	0	0	000950	7.64588		6.1381		10.2285	2.70913	14.5419	1.60944	5.06067	4.32523e+09	0
000950	2012	1		22	0.029	0.0385	0.01413	0.530832	2308	2.24579e+06	0.050069	1	0.5205	0	0	1	2012	1.31018	0	0	000950	7.74414		5.95429		10.3248	3.03075	14.6246	1.79176	5.17671	5.18329e+09	0
000950	2013	1		22	0.054	0.0381	0.026352	0.627839	2531	2.58781e+06	0.002993	1	0.5205	1	0	1	2012	1.31018	0	0	000950	7.83637		5.89269		10.402	3.02784	14.7663	1.94591	5.15636	6.54974e+09	0
000950	2014	1		22	0.031	0.0409	0.022218	0.696282	2404	2.84149e+06	-0.174828	1	0.5113	0	0	1	2012	1.31018	0	0	000950	7.78489		5.8536		10.4898	2.95271	14.8598	2.07944	5.04692	6.83093e+09	0
000950	2015	1		22	0.035	0.0356	0.03118	0.718556	1933	3.1489e+06	-0.215287	1	0.4682	0	0	1	2012	1.31018	1	0	000950	7.56683		5.91374		10.56	3.06175	14.9626	2.19722	5.13442	6.08683e+09	0
000953	2007	1		20	0.331	0.034	0.025059	0.650961	1822	626953	0.058199	1	0.4914		0	0		0.745642	0		000953	7.50769		6.89335		9.24126	2.24751	13.3486	0	4.54636	1.14231e+09	0
000953	2008	1		20	0.231	0.0321	0.020758	0.742816	1743	606697	-0.466037	1	0.4914	0	0	0		0.745642	0	0	000953	7.46336		6.78995		9.28387	1.95791	13.3158	0.693147	4.37454	1057473367	0
000953	2009	1		20	0.164	0.0328	0.01952	0.877879	1450	790335	-0.943323	1	0.4914	0	0	0		0.745642	0	0	000953	7.27932		6.72322		9.39358	1.89258	13.5802	1.09861		1.14599e+09	0
000953	2014	1		20	0.138	0.035	0.022218	0.849633	1155	1.37974e+06	0.074426	1	0.4234	0	0	0		0.745642	0	0	000953	7.05186		6.24403		9.89762	1.60664	14.1374	2.07944		1.5936e+09	0
000953	2015	1		20	0.179	0.0405	0.03118	0.92085	1226	1.14983e+06	-0.987775	1	0.4234	0	0	0		0.745642	0	1	000953	7.11151		5.99294		9.95996	1.46567	13.9551	2.19722	4.4083	1.40969e+09	0
000953	2016	1		20	0.089	0.0349	0.034246	0.92085	682	1.15128e+06		0		0	0	0		0.745642	0	1	000953	6.52503		5.93204		10.0197	1.11756	13.9564	2.30259		7.85176e+08	0
000955	2013	0	96573.8	21	0.106	0.0119	0.040023	0.331803	657	1.53334e+06	-0.079459	0	0.1621	1	0	0		0.081312	3	0	000955	6.48768		4.66033	11.4781	10.092	-0.762589	14.243	1.94591	4.08844	1.00741e+09	0	0.00958638
000955	2014	0	1.46198e+06	21	0.156	0.0129	0.047994	0.295926	684	1.46288e+06	0.007193	0	0.1803	1	0	0		0.081312	3	0	000955	6.52796		4.38099	14.1953	10.1521	-0.744637	14.1959	2.07944	4.08844	1.00061e+09	0	0.146108
000955	2015	0	598218	21	0.034	0.0062	0.064877	0.399094	740	1.47531e+06	-0.123948	0	0.1673	1	0	0		0.081312	1	0	000955	6.60665		4.25334	13.3017	10.2119	-0.609385	14.2044	2.19722	4.12372	1.09173e+09	0	0.0547955
000955	2016	0	670595	21	0.04	0.0075	0.089958	0.368533	892	1329901	0.044723	0	0.1673	1	0	0		0.081312	1	0	000955	6.79347		4.049	13.4159	10.2624	-0.141977	14.1006	2.30259	4.36202	1.18627e+09	0	0.0565297
000955	2017	0	669208	21	0.075	0.0061	0.097637	0.43133	851	1.56179e+06	0.062762	0	0.1673	1	0	0		0.081312	0	0	000955	6.74641		4.05302	13.4139	10.3145	0.353796	14.2613	2.3979	4.47293	1.32908e+09	0	0.0503511
000955	2018	0	706878	21	0.007	0.0045	0.079548	0.434588	872	1303103	-0.176721	0	0.1673	1	0	0		0.081312	0	0	000955	6.77079		3.92018	13.4686	10.3674	0.777041	14.0803	2.48491	4.54746	1.13631e+09	0	0.0622084
000955	2019	0	749830	21	0.011	0.0054	0.092163	0.464304	889	1.33946e+06	0.007861	0	0.1673	1	0	0		0.081312	9	0	000955	6.7901		3.69335	13.5276	10.4027	0.77187	14.1078	2.56495	4.56043	1.19078e+09	0	0.0629697
000958	2007	1	2.74997e+06	3	0.172	0.0448	0.088442	0.618128	2979	1.02357e+06	0.008961	1	0.3432		0	0	2012	0.390482	0		000958	7.99934		9.07275	14.8271	9.63207	1.93323	13.8388	0	4.67124	3.0492e+09	0	0.0901866
000958	2008	1	2.37258e+06	3	0.136	0.041	0.094374	0.709216	3008	950909	-0.403749	1	0.3432	0	0	0	2012	0.390482	0	0	000958	8.00903		9.07275	14.6795	9.72083	1.97477	13.7652	0.693147		2.86033e+09	0	0.0829476
000958	2009	1	1996188	3	0.084	0.0299	0.091403	0.92085	2719	622104		0		0	0	0	2012	0.390482	0	0	000958	7.90802		9.07275	14.5068	9.79674	1.97202	13.3409	1.09861	4.66263	1.6915e+09	0	0.118013
000958	2014	1	722307	3	0.364	0.0436	0.078299	0.62072	1549	1.41374e+06	0.227808	1	0.3805	0	0	1	2012	0.390482	0	0	000958	7.34537		8.85564	13.4902	10.097	1.25404	14.1617	2.07944	4.71719	2.18988e+09	0	0.0329838
000958	2015	1	4.4622e+06	3	0.218	0.0446	0.086904	0.562373	2462	2153277	0.191527	1	0.3805	0	0	1	2012	0.390482	0	0	000958	7.80873		8.60202	15.3112	10.1315	2.23579	14.5825	2.19722	5.3272	5.30137e+09	0	0.0841707
000958	2016	1	7.64982e+06	3	0.095	0.0433	0.077196	0.512214	2303	2302048	0.108912	1	0.3337	0	0	1	2012	0.390482	1	0	000958	7.74197		8.77951	15.8502	10.1887	2.377	14.6493	2.30259		5.30162e+09	0	0.144292
000958	2017	1	7452656	3	0.116	0.0424	0.07925	0.631424	2339	3.19388e+06	0.025967	1	0.3337	0	0	1	2012	0.390482	0	1	000958	7.75748		8.91364	15.8241	10.2399	2.55064	14.9767	2.3979		7.47049e+09	0	0.0997612
000958	2018	1	8891526	3	0.307	0.0409	0.079902	0.666509	2333	4634100	0.052707	1	0.3337	0	0	1	2012	0.390482	2	1	000958	7.75491		8.86203	16.0006	10.2724	2.64088	15.349	2.48491		1.08114e+10	0	0.0822425
000959	2007	1	226059392	1	0.077	0.003	0.098459	0.559083	7684	2.37128e+06	0.080403	1	0.63235		0	0	2012	0.655252	0		000959	8.9469		8.24231	19.2363	10.9317	6.03956	14.6789	0	5.96907	1.82209e+10	0	1.24066
000959	2008	1	194236864	1	0.064	0.008	0.073399	0.551507	7780	2.23717e+06	0.053491	1	0.63235	0	0	0	2012	0.655252	0	0	000959	8.95931		8.00201	19.0846	10.9514	5.66955	14.6207	0.693147	5.92613	1.74052e+10	0	1.11597
000959	2009	1	236101648	1	0.026	0.0052	0.073342	0.567252	7855	2356161	0.047671	1	0.6324	0	0	0	2012	0.655252	0	0	000959	8.96891		8.1476	19.2798	11.0055	5.7258	14.6725	1.09861	5.88681	1.85076e+10	0	1.2757
000959	2010	1	192137232	1	0.013	0.0017	0.079594	0.52114	6764	2.59452e+06	0.044478	1	0.6324	0	0	0	2012	0.655252	0	0	000959	8.81937		8.00133	19.0737	11.0771	5.74138	14.7689	1.38629	5.98172	1.75493e+10	0	1.09484
000959	2011	1	182547856	1	0.006	0.0051	0.073587	0.519502	3182	5182749	0.001553	1	0.6324	0	0	0	2012	0.655252	0	0	000959	8.06527		7.92591	19.0225	11.1301	4.80891	15.4608	1.60944	5.69229	1.64915e+10	0	1.10692
000959	2012	1	159074208	1	0.017	0.0029	0.067374	0.516124	2965	5.43621e+06	-0.048624	1	0.6324	0	0	1	2012	0.655252	0	0	000959	7.99463		7.86724	18.8849	11.1724	4.64842	15.5086	1.79176	5.57153	1.61184e+10	0	0.986913
000959	2013	1	132411296	1	0.021	0.0035	0.080358	0.52718	2218	7110671	-0.032202	1	0.6324	0	0	1	2012	0.655252	0	0	000959	7.70436		7.83486	18.7014	11.2225	4.50088	15.7771	1.94591	5.5694	1.57715e+10	0	0.839562
000959	2014	1	428266880	1	0.034	0.0035	0.082768	0.611595	9606	6407071	0.00266	1	0.7505	0	0	1	2012	0.655252	0	1	000959	9.17014		7.83518	19.8753	11.2663	5.41976	15.6729	2.07944	5.93776	6.15463e+10	0	0.695845
000959	2015	1	490448736	1	0.044	0.0021	0.098285	0.654512	9685	6870259	-0.048769	1	0.7505	0	0	1	2012	0.655252	0	1	000959	9.17833		7.99478	19.9981	11.3185	5.26708	15.7427	2.19722	5.78877	6.65385e+10	0	0.737091
000959	2016	1	1116890368	1	0.04	0.0015	0.091886	0.736019	16979	7491957	0.016445	1	0.7505	1	0	1	2012	0.655252	0	1	000959	9.73973		7.93388	19.9981	11.3888	6.02476	15.8293	2.30259	6.18361	1.27206e+11	1.79176	0.878017
000959	2017	1	1464069120	1	0.056	0.0008	0.138377	0.727808	15970	8400659	0.083674	1	0.7505	0	0	1	2012	0.655252	0	1	000959	9.67847		7.87302	19.9981	11.4709	6.34152	15.9438	2.3979	6.3407	1.34159e+11	1.38629	1.0913
000959	2018	1	2316762368	1	0.006	0.0009	0.095897	0.730785	17862	7563894	0.094831	1	0.7505	0	0	1	2012	0.655252	1	1	000959	9.79043		7.89947	19.9981	11.5097	6.39443	15.8389	2.48491	6.37307	1.35106e+11	0.693147	1.71477
000959	2019	1	2743907840	1	0.006	0.0008	0.076039	0.719185	17765	7957834	0.046286	1	0.6438	0	0	1	2012	0.655252	3	1	000959	9.78499		7.90715	19.9981	11.5097	6.45308	15.8897	2.56495	6.38028	1.41371e+11	2.07944	1.94093
000960	2007	1		25	0.154	0.0501	0.114603	0.662221	13958	496452	0.257618	1	0.5208		0	0		2.60522	0		000960	9.54381		5.86666		9.24126	3.89524	13.1152	0	5.44411	6.92947e+09	0
000960	2008	1		25	0.152	0.0596	0.141873	0.642818	15027	456350	0.010475	1	0.5159	1	0	0		2.60522	0	0	000960	9.6176		5.8		9.30738	3.88648	13.031	0.693147	5.45839	6.85757e+09	0
000960	2009	1		25	0.131	0.0487	0.115784	0.652889	15014	492975	0.038382	1	0.5159	1	0	0		2.60522	0	0	000960	9.61674	0.48388	5.81945		9.38622	3.63054	13.1082	1.09861	5.37084	7.40152e+09	0
000960	2010	1		25	0.126	0.0506	0.136014	0.593744	15297	740741	0.072251	1	0.5051	1	0	0		2.60522	1	0	000960	9.63541	0.615832	5.41953		9.50525	3.6696	13.5154	1.38629	5.48834	1.13311e+10	0
000960	2011	1		25	0.133	0.0494	0.123612	0.686325	16150	1.02447e+06	0.136088	1	0.5051	1	0	0		2.60522	0	0	000960	9.68968	0.526682	5.18773		9.66186	3.82232	13.8397	1.60944	5.63438	1.65453e+10	0
000960	2012	1		25	0.166	0.0524	0.135235	0.78013	16239	1.44377e+06	0.006732	1	0.5051	1	0	0		2.60522	0	0	000960	9.69517	0.399168	5.06988		9.78589	4.11501	14.1828	1.79176	5.68079	2.34454e+10	0
000960	2013	1		25	0.177	0.0587	0.135026	0.688592	16880	1.34227e+06	-0.195515	1	0.3977	1	0	0		2.60522	0	0	000960	9.73388	0.467302	5.05306		9.89832	4.42592	14.1099	1.94591	5.76262	2.26576e+10	0
000960	2014	1		25	0.167	0.0508	0.124408	0.684656	14075	1.60439e+06	0.004876	1	0.3977	1	0	0		2.60522	0	0	000960	9.55216	0.387911	4.9095		9.96246	4.70818	14.2883	2.07944	5.88993	2.25817e+10	0
000960	2015	1		25	0.143	0.0583	0.15686	0.684501	15366	1.79603e+06	-0.255109	1	0.3686	1	0	0		2.60522	0	1	000960	9.63991	0.985816	4.89468		10.005	4.87791	14.4011	2.19722	5.94768	2.75979e+10	0
000960	2016	1		25	0.078	0.0506	0.144959	0.685282	14725	1.9304e+06	0.015389	1	0.3686	1	0	0		2.60522	0	1	000960	9.5973	0.609296	4.75184		10.0774	4.89633	14.4732	2.30259	6.01211	2.84252e+10	1.09861
000960	2017	1		25	0.031	0.0497	0.146383	0.608614	14680	2081260	0.066102	1	0.3252	1	0	0		2.60522	0	1	000960	9.59424	0.740051	4.71941		10.1867	4.98118	14.5485	2.3979	6.04459	3.05529e+10	0.693147
000960	2018	1		25	0.044	0.053	0.095989	0.586543	15171	2.25774e+06	0.073728	1	0.3252	0	0	0		2.60522	0	1	000960	9.62714	0.797113	4.76157		10.29	5.17664	14.6299	2.48491	6.0959	3.42522e+10	1.38629
000960	2019	1		25	0.048	0.0585	0.122086	0.608441	15482	2269559	0.070033	1	0.3252	1	0	0		2.60522	4	1	000960	9.64743	0.900996	4.77521		10.3696	5.25606	14.6351	2.56495	6.13322	3.51373e+10	1.38629
000961	2007	1	7239385	6	0.215	0.0447	0.098459	0.684575	3956	929943	0.022489	1	0.4067		0	0		0.101546	0		000961	8.28299		8.1579	15.795	9.96928	3.95839	13.7429	0	5.10912	3.67885e+09	0	0.196784
000961	2008	1	6.87105e+06	6	0.148	0.0373	0.073399	0.669872	3938	913286	0.022664	1	0.4067	0	0	0		0.101546	0	0	000961	8.27843		7.92538	15.7428	10.0856	3.70868	13.7248	0.693147	5.10918	3.59652e+09	0	0.191047
000962	2007	1	10841.2	29	0.499	0.1373	0.114603	0.238877	1796	904410	0.060487	1	0.4532		0	0	2013	1.52005	5		000962	7.49332	0.230108	5.77032	9.29111	9.42787	1.601	13.715	0	4.69194	1.62432e+09	0	0.000667432
000962	2008	1	8041.23	29	0.522	0.1237	0.141873	0.415001	1695	1.29207e+06	0.055243	1	0.4532	0	0	0	2013	1.52005	4	0	000962	7.43544	0.149267	5.73051	8.99234	9.59376	1.67252	14.0718	0.693147	4.70481	2.19006e+09	0	0.00036717
000962	2010	1		29	0.246	0.0941	0.136014	0.640641	2417	1.46262e+06	0.065156	1	0.4532	1	0	0	2013	1.52005	5	0	000962	7.79028	0.391566	5.32796		9.84406	1.86155	14.1957	1.38629	4.86347	3.53515e+09	0
000962	2011	1		29	0.188	0.087	0.123612	0.479823	2457	1.85939e+06	0.099788	1	0.458	0	0	0	2013	1.52005	5	0	000962	7.8067	0.577481	5.10315		9.96581	2.04206	14.4358	1.60944	5.03792	4.56853e+09	0
000962	2012	1		29	0.306	0.0849	0.135235	0.470915	2620	1.76703e+06	0.042595	1	0.458	0	0	0	2013	1.52005	2	0	000962	7.87093	0.03336	5.04381		10.0273	2.10415	14.3848	1.79176	4.98757	4.62963e+09	0
000962	2013	1		29	0.522	0.0761	0.135026	0.48616	2419	1.96049e+06	0.001455	1	0.458	1	0	1	2013	1.52005	2	0	000962	7.79111	0.132324	4.99252		10.0716	2.31365	14.4887	1.94591	5.07587	4.74241e+09	0.693147
000962	2014	1	2.05431e+06	29	0.522	0.063	0.124408	0.49225	2425	1.69537e+06	-0.161503	1	0.458	1	0	1	2013	1.52005	1	0	000962	7.79359	0.0178558	4.959	14.5354	10.0953	2.39071	14.3434	2.07944	4.97788	4.11126e+09	0	0.0499679
000962	2015	1		29	0.414	0.0406	0.15686	0.54062	2250	1.40817e+06	-0.438888	1	0.458	0	0	1	2013	1.52005	2	0	000962	7.71869	0.123821	5.06176		10.1176	1.66669	14.1578	2.19722	4.59352	3.16838e+09	0
000962	2017	1		29	0.267	0.0694	0.146383	0.456908	1701	1.20107e+06	-0.34377	1	0.458	1	0	1	2013	1.52005	3	0	000962	7.43897	0.366671	4.83905		10.2722	1.48256	13.9987	2.3979	4.64435	2.04301e+09	0
000962	2018	1		29	0.222	0.0655	0.095989	0.37321	1182	1.52987e+06	0.02647	1	0.458	1	0	1	2013	1.52005	1	1	000962	7.07496	0.126653	4.70893		10.3353	1.51802	14.2407	2.48491	4.81428	1.8083e+09	0
000962	2019	1		29	0.164	0.0706	0.122086	0.287215	1158	1.41849e+06	0.035312	1	0.458	1	0	1	2013	1.52005	1	1	000962	7.05445	0.649058	4.74361		10.3701	0.929109	14.1651	2.56495	4.55628	1.64261e+09	0
000966	2007	1		17	0.192	0.0197	0.088442	0.728083	4962	2.38082e+06	0.021366	1	0.3739		0	0	2012	0.04443	0		000966	8.50956		9.07275		9.56655	3.50874	14.683	0	5.29646	1.18136e+10	0
000966	2008	1		17	0.132	0.0199	0.094374	0.855963	4850	2.67911e+06	-0.590166	1	0.3739	0	0	0	2012	0.04443	0	0	000966	8.48673		9.07275		9.69935	3.46053	14.801	0.693147	5.15733	1.29937e+10	0
000966	2009	1		17	0.201	0.0224	0.091403	0.860496	4758	3.11597e+06	0.034147	1	0.3739	0	0	0	2012	0.04443	0	0	000966	8.46758		9.04272		9.83895	3.49914	14.952	1.09861	5.38502	1.48258e+10	0
000966	2010	1	119259	17	0.159	0.0206	0.091087	0.879174	4716	3210029	-0.261211	1	0.3739	0	0	0	2012	0.04443	0	0	000966	8.45872		9.02429	11.6891	10.0159	3.74881	14.9818	1.38629	5.43688	1.51385e+10	0	0.000787788
000966	2011	1	1.47174e+06	17	0.043	0.0266	0.090172	0.879518	4756	3.04133e+06	0.076167	1	0.3739	0	0	0	2012	0.04443	0	0	000966	8.46716		9.03056	14.202	10.1606	3.78098	14.9278	1.60944	5.44785	1.44646e+10	0	0.0101748
000966	2012	1	16451689	17	0.061	0.0281	0.08713	0.849596	4552	2.71551e+06	0.061542	1	0.3739	0	0	1	2012	0.04443	0	0	000966	8.42332		8.92127	16.6159	10.2531	3.4624	14.8145	1.79176	5.46845	1.2361e+10	0	0.133093
000966	2013	1	19109630	17	0.094	0.025	0.08599	0.801721	3914	2852056	0.175469	1	0.3739	0	0	1	2012	0.04443	0	0	000966	8.27232		8.79697	16.7657	10.3386	3.46361	14.8636	1.94591	5.58898	1.11629e+10	0.693147	0.171188
000966	2014	1	19294904	17	0.089	0.0225	0.078299	0.756603	4192	2.47915e+06	0.302619	1	0.3739	0	0	1	2012	0.04443	0	1	000966	8.34093		8.72935	16.7754	10.4224	3.2716	14.7234	2.07944	5.5628	1.03926e+10	0	0.18566
000966	2015	1	19480178	17	0.051	0.024	0.086904	0.640998	3757	2.55045e+06	0.29593	1	0.3739	0	0	1	2012	0.04443	0	0	000966	8.23138		8.57738	16.7849	10.4738	3.09825	14.7518	2.19722	5.64741	9.58202e+09	0.693147	0.203299
000966	2016	1	21442358	17	0.11	0.0274	0.077196	0.602911	3477	2.64168e+06	0.114689	1	0.3739	0	0	1	2012	0.04443	0	1	000966	8.15392		8.81766	16.8809	10.5401	3.24832	14.7869	2.30259	5.5056	9.18513e+09	0	0.233447
000966	2017	1	24746914	17	0.045	0.0235	0.07925	0.63537	3338	2.80312e+06	-0.037479	1	0.3739	0	0	1	2012	0.04443	0	1	000966	8.11313		8.96618	17.0242	10.6319	3.39245	14.8462	2.3979	5.39879	9.3568e+09	0	0.264481
000966	2018	1	23464384	17	0.03	0.027	0.079902	0.619246	3224	2.90402e+06	0.061508	1	0.3739	0	0	1	2012	0.04443	1	1	000966	8.07838		8.88402	16.971	10.7322	3.47732	14.8816	2.48491		9.36257e+09	0	0.250619
000966	2019	1	20455498	17	0.027	0.0275	0.076206	0.546505	3109	3134017	0.13742	1	0.3739	0	0	1	2012	0.04443	6	1	000966	8.04206		8.76955	16.8338	10.7786	3.47914	14.9578	2.56495		9.74366e+09	0	0.209936
000968	2012	1	2.26193e+06	4	0.257	0.2002	0.172544	0.631306	12223	773489	-0.129885	1	0.4945	0	0	1	2012	1.35364	0	0	000968	9.41107		5.83649	14.6317	10.0652	2.70243	13.5587	1.79176	5.17902	9.45436e+09	0	0.0239247
000968	2013	1	3.06593e+06	4	0.441	0.1596	0.316433	0.697114	11601	1.00929e+06	0.016464	1	0.4945	0	0	1	2012	1.35364	0	0	000968	9.35885		5.90616	14.9359	10.0648	2.30895	13.8248	1.94591	4.91509	1.17088e+10	0	0.0261848
000968	2014	1	3.52487e+06	4	0.251	0.1461	0.201895	0.813914	9740	1.58431e+06	-0.543003	1	0.4945	0	0	1	2012	1.35364	0	1	000968	9.184		6.04298	15.0754	10.0582	2.34219	14.2757	2.07944	4.83152	1.54312e+10	0	0.0228425
000970	2007	1	146822	1	0.077	0.003	0.114603	0.4416	4242	581492	0.145232	1	0.2432		0	0	2012	0.655252	0		000970	8.35279	0.319709	5.77532	11.897	10.9317	2.37369	13.2734	0	4.96179	2.46669e+09	0	0.0059522
000970	2008	1	232189	1	0.064	0.008	0.141873	0.412054	3562	692991	0.081649	1	0.2432	0	0	0	2012	0.655252	0	0	000970	8.17808	0.281781	5.65296	12.3553	10.9514	2.27305	13.4488	0.693147	4.97024	2468433967	0	0.00940633
000970	2009	1	173149	1	0.026	0.0052	0.115784	0.375377	3894	620966	0.059125	1	0.2432	0	0	0	2012	0.655252	0	0	000970	8.26719	0.0533437	5.66285	12.0619	11.0055	1.97537	13.339	1.09861	4.86084	2.41804e+09	0	0.00716072
000971	2007	0		17	0.192	0.0197	0.066073	0.617894	2013	783634	-0.230142	1	0.3526		0	0		0.026671	0		000971	7.60738	0.761285	5.83723		9.56655	-0.0475868	13.5717	0		1.57746e+09	0
000971	2014	0		17	0.089	0.0225	0.047994	0.814863	448	287685	0.171894	0	0.299	1	0	0		0.026671	0	1	000971	6.10479	1.57256	4.47981		10.4224	-1.73496	12.5852	2.07944	4.08844	1.28883e+08	0
000971	2015	0		17	0.051	0.024	0.064877	0.084819	298	5974586	0.001597	0	0.1854	0	0	0		0.026671	22	0	000971	5.69709	0.710163	4.09498		10.4738	-1.56855	15.603	2.19722	4.15581	1.78043e+09	0
000972	2010	0	29333542	30	0.112	0.2002	0.145468	0.748775	2723	2.02772e+06	-0.158185	1	0.0985	0	0	0	2013	2.14615	0	0	000972	7.90949	0.002613	5.26556	17.1942	9.84898	0.355395	14.5224	1.38629		5.52148e+09	0	0.531263
000972	2011	0	9420533	30	0.145	0.1545	0.168615	0.92085	2643	1.68376e+06	-0.987775	1	0.0985	0	0	0	2013	2.14615	0	0	000972	7.87967	0.0320883	4.91301	16.0584	9.97119	-0.0324967	14.3365	1.60944		4.45017e+09	0	0.211689
000972	2013	0	4.9621e+06	30	0.249	0.1267	0.126843	0.92085	1348	2.00701e+06	-0.987775	0		0	0	1	2013	2.14615	0	0	000972	7.20638	0.376426	4.39286	15.4173	10.1198	-0.476549	14.5122	1.94591	4.57304	2.70545e+09	0	0.183412
000972	2014	0	4696164	30	0.33	0.1173	0.125989	0.610579	1244	1.58442e+06	0.013629	1	0.1546	0	0	1	2013	2.14615	0	0	000972	7.12609	1.03016	4.21441	15.3623	10.1803	-1.32382	14.2757	2.07944	4.30288	1.97102e+09	0	0.238261
000972	2015	0	4785758	30	0.168	0.0906	0.123121	0.608175	1320	1.9923e+06	-0.044424	1	0.1546	0	0	1	2013	2.14615	15	0	000972	7.18539	0.837859	4.22023	15.3812	10.1534	-0.786324	14.5048	2.19722	4.48334	2.62983e+09	0	0.181979
000972	2016	0	4.01119e+06	30	0.153	0.0675	0.163177	0.684876	1123	2.14839e+06	-0.305479	1	0.1546	0	0	1	2013	2.14615	2	0	000972	7.02376	0.450278	4.15234	15.2046	10.1559	-0.984887	14.5802	2.30259	4.41602	2.41264e+09	0	0.166258
000976	2007	0	1.58478e+06	19	0.142	0.0082	0.066073	0.503007	2029	995834	0.013018	1	0.1215		0	0			0		000976	7.6153	1.03908	5.67999	14.276	10.2947	2.18262	13.8113	0	4.95774	2.02055e+09	0	0.0784334
000976	2008	0	1.57114e+06	19	0.104	0.0095	0.054633	0.556731	1865	872303	-0.392532	1	0.1215	0	0	0			0	0	000976	7.53102	0.684043	5.61049	14.2673	10.3612	1.96033	13.6789	0.693147		1.62684e+09	0	0.096576
000976	2009	0	1533100	19	0.055	0.0091	0.053053	0.604014	1957	828734	-0.122868	1	0.1215	0	0	0			0	0	000976	7.57917	0.847327	5.45622	14.2428	10.4333	1.60713	13.6277	1.09861	4.79541	1.62183e+09	0	0.0945289
000982	2008	0	208686	29	0.522	0.1237	0.054633	0.762927	2422	570856	0.117879	0	0.4819	0	0	0			0	0	000982	7.79235	1.51852	5.37938	12.2486	9.59376	0.78223	13.2549	0.693147	4.45924	1.38261e+09	0	0.0150936
000982	2009	0	316971	29	0.325	0.1149	0.053053	0.790466	2122	803403	0.115121	0	0.4819	0	0	0			0	0	000982	7.66011	0.484844	5.22054	12.6666	9.68103	0.630469	13.5966	1.09861	4.49915	1.70482e+09	0	0.0185926
000982	2010	0	262297	29	0.246	0.0941	0.049922	0.808854	2032	1.0947e+06	0.18789	0	0.4819	0	0	0			0	0	000982	7.61678	0.484695	5.01673	12.4772	9.84406	0.849043	13.906	1.38629	4.71484	2.22442e+09	0	0.0117917
000982	2011	0	456084	29	0.188	0.087	0.04471	0.770045	2212	1.64545e+06	0.203485	0	0.3317	0	0	0			0	0	000982	7.70165	0.378435	4.82623	13.0304	9.96581	1.15004	14.3135	1.60944	4.9034	3.63974e+09	0	0.0125307
000982	2012	0	346196	29	0.306	0.0849	0.041329	0.660087	2637	1.91603e+06	0.164767	0	0.3335	0	0	0			0	0	000982	7.8774	0.412211	4.62155	12.7548	10.0273	1.54792	14.4658	1.79176	5.03592	5.05258e+09	0	0.00685187
000982	2013	0	255359	29	0.522	0.0761	0.040023	0.769353	5910	1.44476e+06	0.143058	0	0.3335	0	0	0			0	0	000982	8.6844	0.651445	4.52253	12.4504	10.0716	1.73374	14.1835	1.94591	5.05445	8.53853e+09	0	0.00299067
000982	2014	0	698780	29	0.522	0.063	0.047994	0.673204	6258	2069881	0.020629	0	0.4853	0	0	0			1	0	000982	8.74162	0.324559	4.27082	13.4571	10.0953	1.66367	14.543	2.07944	5.02223	1.29533e+10	0	0.0053946
000982	2015	0	1.1422e+06	29	0.414	0.0406	0.064877	0.751228	7365	1.84157e+06	-0.259765	0	0.2858	0	0	0			0	0	000982	8.90449	0.235134	4.23414	13.9485	10.1176	1.72604	14.4261	2.19722	4.97393	1.35632e+10	0	0.00842134
000982	2016	0	1.20279e+06	29	0.522	0.0277	0.089958	0.838204	7108	1.63315e+06	-0.566797	0	0.2858	0	0	0			2	0	000982	8.86898	0.0518423	4.03874	14.0002	10.1617	1.77035	14.306	2.30259		1.16084e+10	0	0.0103613
000985	2007	1		8	0.156	0.1483	0.025059	0.124719	582	899952	0.040127	1	0.3934		0	0		0.140763	0		000985	6.36647		6.87152		9.56955	2.44963	13.7101	0	4.70083	5.23772e+08	0
000985	2008	1	282630	8	0.121	0.1506	0.020758	0.08276	616	772191	-0.026853	1	0.3934	0	0	0		0.140763	0	0	000985	6.42325		6.62376	12.5519	9.66764	2.41122	13.557	0.693147	4.76203	475669474	0	0.0594172
000985	2009	1	912839	8	0.128	0.1289	0.01952	0.084179	774	659378	0.060211	1	0.3934	0	0	0		0.140763	0	0	000985	6.65157		6.40914	13.7243	9.67677	1.95384	13.3991	1.09861	4.68827	5.10359e+08	0	0.178862
000985	2010	1	1.35439e+06	8	0.055	0.1068	0.021672	0.08654	786	661910	0.055426	1	0.3934	0	0	0		0.140763	0	0	000985	6.66696		6.27364	14.1189	9.7769	1.97361	13.4029	1.38629	4.74772	5.20261e+08	0.693147	0.260329
000985	2011	1	139606	8	0.092	0.1161	0.018441	0.159709	769	756359	0.051226	1	0.3934	0	0	0		0.140763	0	0	000985	6.64509		6.25865	11.8466	9.9122	1.95635	13.5363	1.60944	4.79832	5.8164e+08	0	0.0240022
000985	2012	1	124064	8	0.033	0.0917	0.01413	0.212865	755	794963	-0.003403	1	0.3934	0	0	0		0.140763	0	0	000985	6.62672		6.06478	11.7286	9.99916	2.08325	13.5861	1.79176	4.79736	6.00197e+08	0	0.0206706
000985	2013	1	126779	8	0.166	0.0802	0.026352	0.194188	711	863821	0.020827	1	0.3934	0	0	0		0.140763	0	0	000985	6.56667		5.96617	11.7502	10.066	1.96577	13.6691	1.94591	4.7987	6.14177e+08	0	0.0206421
000985	2014	1	275793	8	0.14	0.0798	0.022218	0.20966	703	903380	0.027728	1	0.3934	1	0	0		0.140763	0	0	000985	6.55536		5.77333	12.5274	10.0935	2.14116	13.7139	2.07944	4.88014	6.35076e+08	0.693147	0.0434267
000985	2015	1	769760	8	0.163	0.0819	0.03118	0.206367	684	888123	-0.034496	1	0.3934	0	0	0		0.140763	0	0	000985	6.52796		5.87171	13.5538	10.0642	1.58156	13.6969	2.19722	4.63405	6.07476e+08	0	0.126714
000985	2016	1	737716	8	0.147	0.0758	0.034246	0.217935	670	989224	0.064325	1	0.3934	0	0	0		0.140763	0	0	000985	6.50728		5.64266	13.5113	10.0862	1.78065	13.8047	2.30259	4.77844	6.6278e+08	0	0.111306
000985	2017	1	280929	8	0.073	0.0914	0.034119	0.20967	655	1.06955e+06	0.086975	1	0.3934	0	0	0		0.140763	0	0	000985	6.48464		5.73061	12.5459	10.1264	2.32527	13.8827	2.3979	4.92355	7.00552e+08	0	0.0401011
000985	2018	1	263788	8	0.055	0.0686	0.033193	0.240101	653	1.06051e+06	-0.005473	1	0.3934	0	0	0		0.140763	0	0	000985	6.48158		5.74064	12.4829	10.1698	2.63983	13.8743	2.48491	4.9407	6.92514e+08	0	0.0380914
000985	2019	1	270202	8	0.023	0.0607	0.035686	0.219844	633	1.17067e+06	0.077367	1	0.3934	0	0	0		0.140763	0	0	000985	6.45047		5.60898	12.5069	10.2176	2.9517	13.9731	2.56495	5.06057	7.41035e+08	0	0.0364628
000990	2012	1	93160.9	14	0.027	0.036	0.01413	0.455937	2509	1.20906e+06	0.016937	1	0.4011	0	0	0		0.058991	0	0	000990	7.82764		6.0302	11.4421	9.98613	3.12915	14.0054	1.79176	5.12475	3.03354e+09	0	0.00307103
000990	2013	1	352034	14	0.097	0.0314	0.026352	0.491433	2568	1.29675e+06	0.031438	1	0.4011	0	0	0		0.058991	0	0	000990	7.85088		5.91034	12.7715	10.0708	3.20184	14.0754	1.94591	5.20042	3.33004e+09	0	0.0105714
000990	2014	1	1.01958e+06	14	0.072	0.0312	0.022218	0.402611	2881	1.36094e+06	0.031584	1	0.3801	0	0	0		0.058991	0	0	000990	7.96589		5.78142	13.8349	10.138	3.18555	14.1237	2.07944	5.19435	3.92086e+09	0	0.026004
000990	2015	1	1.68713e+06	14	0.085	0.0291	0.03118	0.467764	4133	1.19244e+06	0.049765	1	0.3801	0	0	0		0.058991	0	0	000990	8.32676		5.87628	14.3385	10.1902	3.21923	13.9915	2.19722	5.17978	4.92836e+09	0	0.0342331
000990	2016	1	27707658	14	0.056	0.0303	0.034246	0.22986	4630	4.3521e+06	0.00725	1	0.3344	0	0	0		0.058991	0	1	000990	8.44031		5.49781	17.1372	10.2593	2.54929	15.2862	2.30259	5.08115	2.01502e+10	0	0.137505
000990	2017	1	29804386	14	0.05	0.0252	0.034119	0.235712	4540	4.63018e+06	0.050839	1	0.3344	0	0	0		0.058991	3	1	000990	8.42068		5.44132	17.2102	10.3303	3.34999	15.3481	2.3979	5.49613	2.1021e+10	1.09861	0.141784
000990	2018	1	27670168	14	0.082	0.0228	0.033193	0.301867	4424	5.28518e+06	0.052493	1	0.3344	0	0	0		0.058991	0	1	000990	8.3948		5.38729	17.1359	10.426	3.53122	15.4804	2.48491	5.55009	2.33816e+10	0	0.118341
000990	2019	1	22463234	14	0.074	0.0201	0.035686	0.320549	4516	5.32685e+06	0.027419	1	0.299	0	0	0		0.058991	1	1	000990	8.41538		5.38791	16.9274	10.4789	3.89571	15.4883	2.56495	5.5544	2.40561e+10	0.693147	0.0933787
000993	2007	1	71786.6	13	0.148	0.0059	0.088442	0.439013	2130	1.1511e+06	0.016368	1	0.5321		0	0		1.02716	0		000993	7.66388		8.74961	11.1815	10.0288	0.17717	13.9562	0	4.60901	2.45184e+09	0	0.00292787
000993	2008	1	53839.9	13	0.141	0.0109	0.094374	0.430403	2105	1.18838e+06	0.036564	1	0.5321	0	0	0		1.02716	0	0	000993	7.65207		8.67481	10.8938	10.1348	0.799487	13.9881	0.693147	4.59492	2.50155e+09	0	0.00215226
000993	2009	1	54000	13	0.103	0.0147	0.091403	0.402948	2139	1.16575e+06	0.062809	1	0.5321	0	0	0		1.02716	0	0	000993	7.66809		8.63737	10.8967	10.2726	0.634852	13.9689	1.09861	4.63079	2.49353e+09	0	0.0021656
000993	2010	1	177438	13	0.101	0.0116	0.091087	0.418984	2124	1.31191e+06	0.067239	1	0.5321	0	0	0		1.02716	0	0	000993	7.66106		8.50748	12.0864	10.4234	0.550903	14.087	1.38629	4.66844	2.78651e+09	0	0.00636777
000993	2011	1	1.33739e+06	13	0.078	0.0182	0.090172	0.433826	2233	1.25431e+06	0.012235	1	0.5321	0	0	0		1.02716	0	0	000993	7.7111		8.66181	14.1062	10.5245	0.365792	14.0421	1.60944	4.53918	2.80087e+09	0	0.0477489
000993	2012	1	3.03995e+06	13	0.118	0.0203	0.08713	0.543641	2164	1.66041e+06	0.035953	1	0.5321	0	0	0		1.02716	0	0	000993	7.67971		8.73708	14.9274	10.6059	1.55129	14.3226	1.79176	4.80242	3.59313e+09	0	0.0846045
000993	2013	1	3.38425e+06	13	0.176	0.0247	0.08599	0.592986	2172	1.92751e+06	0.037815	1	0.5321	0	0	0		1.02716	0	0	000993	7.6834		8.70321	15.0346	10.6779	1.86132	14.4717	1.94591	4.95873	4.18655e+09	0	0.0808362
000993	2014	1	12335583	13	0.178	0.0243	0.078299	0.597812	2108	1.82969e+06	0.017581	1	0.5001	0	0	0		1.02716	0	0	000993	7.65349		8.41032	16.328	10.7452	1.17925	14.4197	2.07944	4.97713	3.85699e+09	0	0.319824
000993	2015	1	1.79859e+06	13	0.18	0.0255	0.086904	0.542179	2045	1672650	0.015251	1	0.5321	0	0	0		1.02716	0	0	000993	7.62315		8.37655	14.4025	10.7915	0.96378	14.3299	2.19722	4.88552	3.42057e+09	0	0.0525817
000993	2016	1	976320	13	0.084	0.0267	0.077196	0.582097	2039	1895324	0.017229	1	0.5321	0	0	0		1.02716	2	0	000993	7.62021		8.20327	13.7915	10.8657	0.478693	14.4549	2.30259	4.91572	3.86457e+09	0	0.0252634
000993	2017	1	772432	13	0.046	0.0258	0.07925	0.47875	2037	2186328	0.010106	1	0.4731	0	0	0		1.02716	0	0	000993	7.61923		8.58556	13.5573	10.9758	1.18321	14.5977	2.3979	4.88821	4.45355e+09	0	0.0173442
000993	2018	1	512694	13	0.043	0.0289	0.079902	0.498201	1991	1.92538e+06	-0.21161	1	0.4731	0	0	0		1.02716	0	0	000993	7.59639		8.483	13.1474	11.0857	0.573833	14.4706	2.48491	4.86452	3.83344e+09	0.693147	0.0133743
000993	2019	1	2.55869e+06	13	0.031	0.0281	0.076206	0.460659	1873	2.03595e+06	0.05296	1	0.4731	0	0	0		1.02716	1	0	000993	7.5353		8.29419	14.755	11.1413	0.461245	14.5265	2.56495	5.13567	3.81333e+09	0	0.0670986
001896	2007	1	15490	16	0.212	0.0651	0.088442	0.351485	1159	1.06655e+06	0.014202	1	0.7505		0	0	2012	0.277329	1		001896	7.05531		9.07275	9.64795	9.51584	1.27232	13.8799	0	4.30446	1.23613e+09	0	0.00125311
001896	2008	1	328756	16	0.126	0.0689	0.094374	0.64125	1119	986995	-0.987775	1	0.7505	0	0	0	2012	0.277329	0	0	001896	7.02019		9.07275	12.7031	9.62026	1.22715	13.8024	0.693147		1.10445e+09	0	0.0297665
001896	2009	1	319766	16	0.076	0.067	0.091403	0.792573	1070	982332	-0.817307	1	0.7505	0	0	0	2012	0.277329	0	0	001896	6.97541		9.07275	12.6753	9.69868	1.05027	13.7977	1.09861		1.0511e+09	0	0.0304221
001896	2011	1	1.58334e+06	16	0.075	0.0544	0.090172	0.867941	678	8946613	0.028255	1	0.7505	0	0	0	2012	0.277329	0	0	001896	6.51915		8.95402	14.2751	9.92964	3.1188	16.0068	1.60944	5.38415	6.0658e+09	0	0.0261028
001896	2012	1	1437300	16	0.048	0.0467	0.08713	0.832327	678	7.49111e+06	0.069337	1	0.7505	0	0	1	2012	0.277329	0	0	001896	6.51915		8.90689	14.1783	9.99314	2.8346	15.8292	1.79176	5.32948	5.07897e+09	0	0.028299
001896	2013	1	1.70756e+06	16	0.134	0.04	0.08599	0.744771	680	6.89131e+06	0.318972	1	0.7505	0	0	1	2012	0.277329	0	0	001896	6.52209		8.82072	14.3506	10.0489	2.68468	15.7458	1.94591	5.38006	4.68609e+09	0	0.0364388
001896	2014	1	3.40812e+06	16	0.158	0.0371	0.078299	0.693992	1189	10211459	0.111454	1	0.6074	0	0	1	2012	0.277329	0	1	001896	7.08087		8.7061	15.0417	10.1116	2.55604	16.139	2.07944	5.36698	1.21414e+10	0	0.0280702
001896	2015	1	3.04055e+06	16	0.091	0.0392	0.086904	0.663397	1718	7645682	0.144214	1	0.6052	0	0	1	2012	0.277329	0	1	001896	7.44892		8.53539	14.9275	10.1627	2.514	15.8497	2.19722	5.50379	1.31353e+10	0	0.023148
001896	2016	1	3.43669e+06	16	0.17	0.0445	0.077196	0.658767	1251	11536346	0.106019	1	0.6052	0	0	1	2012	0.277329	1	0	001896	7.1317		8.86066	15.05	10.2173	3.31853	16.261	2.30259	5.58845	1.4432e+10	0	0.0238131
001896	2017	1	5.34895e+06	16	0.112	0.0485	0.07925	0.648876	1826	11443788	0.008426	1	0.642	0	0	1	2012	0.277329	0	1	001896	7.50988		9.00677	15.4924	10.3062	3.83723	16.253	2.3979	5.64574	2.08964e+10	0	0.0255975
001896	2018	1	7099315	16	0.065	0.0458	0.079902	0.696553	2956	7.20936e+06	-0.115999	1	0.642	0	0	1	2012	0.277329	1	1	001896	7.99159		9.06665	15.7755	10.3875	3.82285	15.7909	2.48491	5.5189	2.13109e+10	0	0.0333131
001896	2019	1	8363202	16	0.076	0.0394	0.076206	0.673982	2834	7.04996e+06	0.017251	1	0.642	0	0	1	2012	0.277329	4	1	001896	7.94944		8.87367	15.9394	10.4266	3.64458	15.7685	2.56495	5.60115	1.99796e+10	0	0.0418587
002001	2007	1		11	0.11	0.0012	0.025059	0.659366	2053	1.23165e+06	0.092515	0	0.6046		0	0		0.29672	0		002001	7.62706		6.72709		10.3746	2.89375	14.0239	0	4.92653	2.52857e+09	0
002001	2008	1		11	0.064	0.0008	0.020758	0.479692	3404	1.09152e+06	0.344579	0	0.6046	1	0	0		0.29672	0	0	002001	8.13271		5.63714		10.4478	2.48718	13.9031	0.693147	5.52775	3.71552e+09	0
002001	2009	1		11	0.08	0.0008	0.01952	0.292129	4320	974474	0.344579	0	0.6046	1	0	0		0.29672	0	0	002001	8.37101	0.530835	5.77208		10.5211	2.51186	13.7897	1.09861	5.38168	4.20973e+09	0
002001	2010	1		11	0.041	0.0007	0.021672	0.212707	4412	1.39465e+06	0.227479	0	0.5636	1	0	0		0.29672	0	0	002001	8.39208	0.606952	5.61699		10.6347	2.57267	14.1482	1.38629	5.42106	6.15318e+09	0
002002	2013	1		10	0.091	0.0053	0.026352	0.648386	4221	1.66987e+06	0.119285	0	0.4229	0	0	0		0.006515	0	0	002002	8.34783	0.563068	5.72246		10.8732	2.49193	14.3283	1.94591	5.04974	7.04852e+09	0
002002	2014	1	9777365	10	0.069	0.0053	0.022218	0.709393	5381	1.81175e+06	0.122623	0	0.4169	0	0	0		0.006515	0	0	002002	8.59063	0.410042	5.63197	16.0956	10.9285	2.8143	14.4098	2.07944	5.16252	9.74902e+09	0.693147	0.100291
002002	2015	1	14937271	10	0.085	0.0053	0.03118	0.639467	6070	1.91622e+06	0.124955	0	0.4116	0	0	0		0.006515	3	1	002002	8.71111	0.369946	5.66554	16.5194	11.0019	2.90579	14.4659	2.19722	5.25627	1.16315e+10	0	0.128421
002002	2016	1	47871708	10	0.097	0.0048	0.034246	0.696378	6059	2.10232e+06	0.213937	0	0.4072	0	0	0		0.006515	20	1	002002	8.7093	0.033291	5.43458	17.684	11.0529	3.34905	14.5586	2.30259	5.4708	1.2738e+10	0	0.375819
002002	2017	1	39206588	10	0.049	0.0062	0.034119	0.592398	6163	2.32641e+06	0.173528	0	0.384	0	0	0		0.006515	32	1	002002	8.72632	0.0847333	5.40313	17.4844	11.1362	3.44127	14.6598	2.3979	5.51729	1.43376e+10	0	0.273452
002002	2018	1	32111494	10	0.08	0.0056	0.033193	0.565537	5818	2430723	0.100315	0	0.365	0	0	0		0.006515	26	1	002002	8.66871	0.00670042	5.41807	17.2847	11.1929	3.58358	14.7037	2.48491	5.47186	1.41419e+10	0	0.227066
002002	2019	1	12439804	10	0.057	0.0047	0.035686	0.564208	5401	3111950	0.086647	0	0.365	0	0	0		0.006515	31	1	002002	8.59434	0.132364	5.28484	16.3364	11.2162	3.50827	14.9508	2.56495	5.43751	1.68076e+10	0	0.0740128
002004	2013	1	841808	22	0.054	0.0381	0.026352	0.475353	4984	1.53444e+06	0.079649	0	0.1178	0	0	1	2012	1.31018	0	0	002004	8.51399	0.471754	5.70203	13.6433	10.402	3.09393	14.2437	1.94591	5.25667	7.64764e+09	2.56495	0.0110074
002004	2014	1	12190640	22	0.031	0.0409	0.022218	0.582392	6493	2.08966e+06	0.077893	0	0.1481	0	0	1	2012	1.31018	0	0	002004	8.77848	0.508462	5.51947	16.3162	10.4898	3.10562	14.5525	2.07944	5.28955	1.35681e+10	0.693147	0.0898475
002004	2015	1	9185951	22	0.035	0.0356	0.03118	0.471831	7113	2.77104e+06	0.06685	0	0.1229	0	0	1	2012	1.31018	2	0	002004	8.86968	0.632891	5.56374	16.0332	10.56	3.33023	14.8347	2.19722	5.42229	1.97104e+10	0	0.0466046
002004	2016	1	9563422	22	0.02	0.0272	0.034246	0.558185	7674	3157139	0.058772	0	0.1229	0	0	1	2012	1.31018	3	0	002004	8.94559	0.696806	5.39246	16.0735	10.6458	3.45753	14.9652	2.30259	5.46292	2.42279e+10	1.09861	0.0394728
002004	2017	1	10934895	22	0.028	0.0247	0.034119	0.542914	10505	2769161	0.053503	0	0.1821	0	0	1	2012	1.31018	8	0	002004	9.25961	0.616455	5.45239	16.2075	10.7326	3.83078	14.8341	2.3979	5.50681	2.909e+10	1.09861	0.0375898
002004	2018	1	8875045	22	0.02	0.0199	0.033193	0.519833	11206	2.3694e+06	0.056408	0	0.1427	0	0	1	2012	1.31018	9	1	002004	9.3242	0.915234	5.28083	15.9988	10.78	4.01355	14.6781	2.48491	5.66916	2.65515e+10	0.693147	0.0334258
002004	2019	1		22	0.014	0.0251	0.035686	0.502796	12050	2.21049e+06	0.066398	0	0.1871	1	0	1	2012	1.31018	4	0	002004	9.39682	0.878348	5.06695		10.8341	3.95314	14.6087	2.56495	5.65819	2.66364e+10	0
002010	2007	1		11	0.11	0.0012	0.025059	0.343465	909	999522	0.143972	0	0.263		0	0		0.586524	0		002010	6.81235		6.69286		10.3746	2.38061	13.815	0	4.77832	9.08566e+08	0
002010	2008	1	42683.5	11	0.064	0.0008	0.020758	0.400086	988	1.1707e+06	0.131191	0	0.263	0	0	0		0.586524	0	0	002010	6.89568		6.48117	10.6616	10.4478	2.76153	13.9731	0.693147	4.98351	1.15665e+09	0	0.00369027
002010	2009	1	227986	11	0.08	0.0008	0.01952	0.373705	977	1.3901e+06	0.202525	0	0.263	0	0	0		0.586524	0	0	002010	6.88449	0.687248	6.28439	12.337	10.5211	2.57943	14.1449	1.09861	5.02914	1.35813e+09	0	0.0167868
002010	2010	1	165372	11	0.041	0.0007	0.021672	0.225052	1087	1.78046e+06	0.108758	0	0.2186	0	0	0		0.586524	0	0	002010	6.99118	0.641183	6.11152	12.016	10.6347	2.65134	14.3924	1.38629	5.08418	1.93536e+09	0	0.00854477
002010	2011	1	112917	11	0.051	0.0035	0.018441	0.304144	1217	1.95454e+06	0.102873	0	0.2261	0	0	0		0.586524	0	0	002010	7.10414	0.794662	6.09193	11.6344	10.7108	2.77352	14.4857	1.60944	5.16372	2.37867e+09	0	0.00474705
002010	2012	1	67916.6	11	0.077	0.0047	0.01413	0.370054	2207	1.35575e+06	0.094367	0	0.2295	0	0	0		0.586524	0	0	002010	7.69939	0.709124	5.89595	11.126	10.7448	2.97121	14.1199	1.79176	5.1773	2.99214e+09	0	0.00226984
002010	2013	1	721949	11	0.148	0.0063	0.026352	0.432607	2142	1.69647e+06	0.098106	0	0.2295	0	0	0		0.586524	0	0	002010	7.6695	0.719968	5.76969	13.4897	10.7875	3.07262	14.3441	1.94591	5.27627	3.63384e+09	0	0.0198674
002010	2014	1	1.25503e+06	11	0.165	0.0068	0.022218	0.505613	2595	1.68643e+06	0.115197	0	0.2295	0	0	0		0.586524	2	0	002010	7.86134		5.62671	14.0427	10.8187	3.24956	14.3381	2.07944	5.35801	4.37629e+09	0	0.0286778
002010	2015	1	9803256	11	0.137	0.0081	0.03118	0.229641	5033	2.87747e+06	0.050642	0	0.6056	0	0	0		0.586524	6	0	002010	8.52377		5.72952	16.0982	10.8724	3.32985	14.8724	2.19722	5.32567	1.44823e+10	0	0.0676912
002010	2016	1	26065638	11	0.132	0.008	0.034246	0.311301	6360	2.69033e+06	0.060851	0	0.6056	0	0	0		0.586524	24	0	002010	8.75778		5.62234	17.0761	10.9211	3.83013	14.8052	2.30259	5.46341	1.71105e+10	0	0.152337
002010	2017	1	45183816	11	0.071	0.0073	0.034119	0.480685	7569	3181257	0.041047	0	0.6056	0	0	0		0.586524	34	1	002010	8.93182		5.72221	17.6262	10.9872	4.85017	14.9728	2.3979	5.81733	2.40789e+10	0	0.187649
002012	2007	0		11	0.11	0.0012	0.131555	0.495224	648	1.0745e+06	-0.049546	0	0.3442		0	0		1.39445	0		002012	6.47389		6.48164		10.3746	0.615477	13.8874	0	4.30604	6.96276e+08	0
002012	2008	0		11	0.064	0.0008	0.126682	0.479403	620	1.17903e+06	0.062837	0	0.3442	1	0	0		1.39445	0	0	002012	6.42972		6.28329		10.4478	0.544905	13.9802	0.693147	4.40975	7.31001e+08	0
002012	2009	0		11	0.08	0.0008	0.108119	0.601935	644	1667927	0.163144	0	0.3442	1	0	0		1.39445	0	0	002012	6.4677	0.314816	6.23752		10.5211	0.814843	14.3271	1.09861	4.61412	1.07415e+09	0
002012	2010	0		11	0.041	0.0007	0.109023	0.54447	648	1.83913e+06	0.219481	0	0.2113	1	0	0		1.39445	0	0	002012	6.47389	0.383229	6.00609		10.6347	0.907825	14.4248	1.38629	4.78305	1.19176e+09	0
002012	2011	0		11	0.051	0.0035	0.095852	0.317605	659	2.51522e+06	0.110617	0	0.176	1	0	0		1.39445	0	0	002012	6.49072	0.520022	5.79947		10.7108	0.899802	14.7379	1.60944	4.84728	1.65753e+09	0
002012	2012	0		11	0.077	0.0047	0.105564	0.258718	1645	979571	0.076821	0	0.176	1	0	0		1.39445	0	0	002012	7.4055	0.0160852	5.64848		10.7448	0.850548	13.7949	1.79176	4.72703	1.61139e+09	0
002012	2013	0		11	0.148	0.0063	0.098112	0.276034	1371	1.20384e+06	0.012998	0	0.176	1	0	0		1.39445	0	0	002012	7.2233	0.161621	5.5625		10.7875	0.962681	14.001	1.94591	4.76542	1.65046e+09	0
002012	2014	0		11	0.165	0.0068	0.093697	0.215853	1339	1.18432e+06	0.034977	0	0.1759	1	0	0		1.39445	1	0	002012	7.19968	0.162632	5.27863		10.8187	0.840593	13.9847	2.07944	4.7401	1.58581e+09	0
002012	2015	0		11	0.137	0.0081	0.102968	0.231634	1398	1.16156e+06	0.016355	0	0.1759	0	0	0		1.39445	0	0	002012	7.2428	0.122281	5.12693		10.8724	0.782683	13.9653	2.19722	4.70873	1.62386e+09	0.693147
002012	2016	0		11	0.132	0.008	0.102899	0.276121	1414	1236640	0.007309	0	0.1759	0	0	0		1.39445	0	0	002012	7.25418	0.0766254	4.99498		10.9211	0.810296	14.0279	2.30259	4.72045	1.74861e+09	0
002012	2017	0		11	0.071	0.0073	0.11677	0.269959	1065	1.66891e+06	0.025298	0	0.1759	0	0	0		1.39445	0	1	002012	6.97073	0.131458	5.01048		10.9872	1.00191	14.3277	2.3979	4.76	1.77739e+09	1.09861
002012	2018	0		11	0.059	0.0034	0.118297	0.282503	1018	1829679	0.020084	0	0.1759	1	0	0		1.39445	0	1	002012	6.9256	0.297369	4.71674		11.0489	1.08967	14.4197	2.48491	4.85075	1.86261e+09	0
002012	2019	0		11	0.053	0.0033	0.102066	0.238061	1072	1.71795e+06	0.036257	0	0.1759	1	1	0		1.39445	2	1	002012	6.97728	0.28672	4.43633		11.0785	1.06262	14.3566	2.56495	4.86974	1.84165e+09	0
002015	2007	0		10	0.186	0.0028	0.066073	0.591418	3353	243437	0.1351	0	0.1471		0	0			0		002015	8.11761		5.66376		10.2926	0.97158	12.5852	0	4.48447	8.16245e+08	0
002015	2008	0		10	0.111	0.0052	0.054633	0.710997	3075	423146	0.04229	0	0.1471	0	0	0			0	0	002015	8.03106		5.5848		10.4094	1.25963	12.9555	0.693147	4.61454	1.30117e+09	0
002015	2009	0		10	0.069	0.0049	0.053053	0.629846	3139	465287	0.030809	0	0.1351	0	0	0			0	0	002015	8.05166	1.21794	5.46637		10.5147	1.24825	13.0504	1.09861	4.66265	1.46054e+09	0
002015	2010	0		10	0.039	0.0051	0.049922	0.690989	3002	602392	0.041105	0	0.1351	0	0	0			0	0	002015	8.00703	1.12532	5.26749		10.6521	1.26908	13.3087	1.38629	4.7684	1.80838e+09	0
002015	2011	0	169516	10	0.054	0.0052	0.04471	0.660236	3173	736556	0.031491	0	0.1358	0	0	0			0	0	002015	8.06243	1.1467	5.03748	12.0407	10.7474	1.32494	13.5097	1.60944	4.84414	2.33709e+09	0	0.00725327
002015	2012	0	152422	10	0.065	0.0058	0.041329	0.715299	2949	953614	0.009255	0	0.1371	0	0	0			0	0	002015	7.98922	1.40044	4.91123	11.9344	10.8051	1.41834	13.768	1.79176	4.81861	2.81221e+09	0	0.00542
002015	2013	0	135328	10	0.091	0.0053	0.040023	0.847659	2566	1.02511e+06	-0.887812	0		0	0	0			0	0	002015	7.8501	1.15154	4.98252	11.8155	10.8732	1.66568	13.8403	1.94591		2.63043e+09	0	0.00514471
002015	2016	0	23556498	10	0.097	0.0048	0.089958	0.065325	382	810909	-0.142443	0		0	0	0			0	0	002015	5.94542	0.632334	4.2721	16.9749	11.0529	-0.285719	13.6059	2.30259	4.27185	3.09767e+08	0	4.00987
002015	2017	0	31363554	10	0.049	0.0062	0.097637	0.067284	338	994053	0.025157	0		0	0	0			2	0	002015	5.82305	1.31291	4.19007	17.2612	11.1362	-0.0359405	13.8095	2.3979	4.38438	3.3599e+08	0	4.00987
002015	2018	0	39170612	10	0.08	0.0056	0.079548	0.057358	374	1.7219e+06	0.01007	0		0	0	0			1	0	002015	5.92426	0.974035	4.04251	17.4834	11.1929	0.376447	14.3589	2.48491	4.42867	6.43991e+08	0	4.00987
002015	2019	1	46977668	10	0.057	0.0047	0.076206	0.68091	2893	8323845	0.11458	0	0.5793	0	0	0			2	1	002015	7.97005	1.25484	8.71698	17.6652	11.2162	3.81828	15.9346	2.56495	5.72745	2.40809e+10	0	0.195083
002018	2007	1		12	0.136	0.0563	0.025059	0.525051	1430	744161	0.135035	0	0.1447		0	0			2		002018	7.26543	0.752792	6.68493		9.33079	2.14132	13.52	0		1.06415e+09	0.693147
002018	2008	1		12	0.111	0.0483	0.020758	0.47319	1456	882500	0.269216	0	0.1447	0	0	0			1	0	002018	7.28345	0.571629	6.27649		9.44857	2.25938	13.6905	0.693147		1.28492e+09	0.693147
002018	2009	1		12	0.094	0.0424	0.01952	0.54151	1698	953583	0.006837	0	0.1419	0	0	0			1	0	002018	7.43721	0.52704	6.37795		9.59015	1.91634	13.768	1.09861		1.61918e+09	1.09861
002018	2010	1		12	0.041	0.0356	0.021672	0.569115	1859	789886	-0.214699	0	0.0985	0	0	0			1	0	002018	7.52779	0.467444	6.31824		9.78662	1.88079	13.5796	1.38629		1.4684e+09	0.693147
002018	2011	1		12	0.052	0.0305	0.018441	0.600498	1962	821298	0.006356	0	0.0985	1	0	0		0.025696	0	0	002018	7.58172	0.704813	6.24269		9.93644	1.76617	13.6186	1.60944		1.61139e+09	0.693147
002018	2012	1		12	0.064	0.0341	0.01413	0.536438	1985	758543	0.163758	0	0.0985	1	0	0		0.025696	1	0	002018	7.59337	0.788926	5.96576		10.0317	1.77588	13.5392	1.79176		1.50571e+09	1.09861
002018	2013	1		12	0.188	0.0284	0.026352	0.127117	1807	1.66031e+06	0.016906	0	0.6078	1	0	0		0.025696	1	1	002018	7.49942	0.660101	5.95154		10.1221	3.23003	14.3225	1.94591		3.00019e+09	1.09861
002018	2014	1		12	0.074	0.0258	0.022218	0.103753	1860	1.63261e+06	0.039531	0	0.6078	1	0	0		0.025696	1	1	002018	7.52833	0.633561	5.83137		10.1952	3.53391	14.3057	2.07944		3.03666e+09	0
002018	2015	1		12	0.075	0.0287	0.03118	0.428884	91	59264376	0.054564	0	0.6078	1	0	0		0.025696	8	0	002018	4.95583	0.897616	5.94079		10.2368	3.96424	17.04	2.19722		5.39306e+09	0
002018	2016	1		12	0.161	0.0237	0.034246	0.658414	134	73764424	0.11644	0	0.6078	0	0	0		0.025696	4	0	002018	4.95583		5.75135		10.3148	4.80324	17.04	2.30259		9.88443e+09	0
002019	2007	1		11	0.11	0.0012	0.025059	0.379765	1585	557992	0.344579	0	0.2765		0	0			0		002019	7.36834		5.92284		10.3746	1.27613	13.2321	0	4.90635	8.84417e+08	0
002019	2008	1		11	0.064	0.0008	0.020758	0.333299	1484	576999	0.072235	0	0.2765	1	0	0			0	0	002019	7.3025		6.12985		10.4478	1.05106	13.2656	0.693147	4.45229	8.56266e+08	0
002019	2009	1		11	0.08	0.0008	0.01952	0.199318	1480	770582	0.033258	0	0.2398	1	0	0			0	0	002019	7.2998	0.0243801	6.17915		10.5211	0.938091	13.5549	1.09861	4.36274	1.14046e+09	0
002019	2010	1		11	0.041	0.0007	0.021672	0.41433	1927	623471	-0.284003	0	0.2398	0	0	0			0	0	002019	7.56372	0.143704	6.05471		10.6347	0.795428	13.3431	1.38629	4.21378	1.20143e+09	0
002019	2011	1	517119	11	0.051	0.0035	0.018441	0.597411	1824	639392	-0.493636	0	0.2398	0	0	0			0	0	002019	7.50879	0.108725	6.0657	13.156	10.7108	0.97813	13.3683	1.60944	4.31729	1.16625e+09	0	0.0443403
002034	2007	0	8701602	11	0.11	0.0012	0.066073	0.634144	5981	248715	0.051166	0	0.3542		0	0		0.182696	0		002034	8.69634	1.358	5.62666	15.979	10.3746	1.37465	12.5852	0	4.53572	1.48757e+09	0	0.584955
002034	2008	0	260011	11	0.064	0.0008	0.054633	0.601977	5239	236582	-0.148773	0	0.3542	0	0	0		0.182696	0	0	002034	8.56389	1.09771	5.5335	12.4685	10.4478	1.42255	12.5852	0.693147	4.6212	1.23945e+09	0	0.0209779
002034	2009	0	255022	11	0.08	0.0008	0.053053	0.565628	4420	275779	0.04804	0	0.3542	0	0	0		0.182696	0	0	002034	8.3939	0.912998	5.40329	12.4491	10.5211	1.00381	12.5852	1.09861	4.5392	1.21894e+09	0	0.0209215
002034	2010	0	250033	11	0.041	0.0007	0.049922	0.542443	4011	297695	0.018548	0	0.3542	0	0	0		0.182696	1	0	002034	8.2968	0.807827	5.15671	12.4293	10.6347	0.989972	12.6038	1.38629	4.67404	1.19405e+09	0	0.0209398
002034	2011	0	245044	11	0.051	0.0035	0.04471	0.535959	3810	379775	0.160925	0	0.3542	0	0	0		0.182696	0	0	002034	8.24538	1.01416	5.02837	12.4092	10.7108	0.931526	12.8473	1.60944	4.71893	1.44694e+09	0	0.0169353
002034	2012	0	240055	11	0.077	0.0047	0.041329	0.575082	3444	449565	0.041657	0	0.3542	0	0	0		0.182696	0	0	002034	8.14439	0.780562	4.89934	12.3886	10.7448	1.08564	13.016	1.79176	4.71369	1.5483e+09	0	0.0155044
002034	2013	0	235066	11	0.148	0.0063	0.040023	0.541461	2869	514220	0.073316	0	0.3376	0	0	0		0.182696	0	0	002034	7.96172	0.637836	4.74306	12.3676	10.7875	0.990063	13.1504	1.94591	4.73844	1.4753e+09	0	0.0159335
002034	2014	0	230077	11	0.165	0.0068	0.047994	0.582913	2262	558947	-0.037722	0	0.3376	0	0	0		0.182696	0	1	002034	7.724	0.671607	4.44616	12.3462	10.8187	0.688385	13.2338	2.07944	4.65771	1.26434e+09	0	0.0181974
002034	2015	0	225088	11	0.137	0.0081	0.064877	0.380993	632	1.26107e+06	0.082104	0	0.3424	0	0	0		0.182696	0	1	002034	6.44889	0.479198	4.16349	12.3242	10.8724	0.399999	14.0475	2.19722	4.69935	7.96998e+08	0	0.0282419
002034	2016	0	220098	11	0.132	0.008	0.089958	0.222927	653	1.66744e+06	0.024143	0	0.4055	0	0	0		0.182696	1	1	002034	6.48158	0.425421	3.97348	12.3018	10.9211	0.307562	14.3268	2.30259	4.64514	1.08884e+09	0	0.020214
002034	2017	0	215109	11	0.071	0.0073	0.097637	0.321558	1058	4.65469e+06	0.070589	0	0.343	0	0	0		0.182696	0	1	002034	6.96414	0.156011	3.76679	12.2789	10.9872	0.873985	15.3534	2.3979	5.06372	4.92466e+09	0.693147	0.00436801
002036	2007	0	2680892	11	0.11	0.0012	0.066073	0.120911	824	692644	0.049203	0	0.17		0	0	2013	0.238823	0		002036	6.71417	0.353493	5.48273	14.8017	10.3746	-0.0370947	13.4483	0	4.254	5.70739e+08	0	0.469723
002036	2008	0	1.44051e+06	11	0.064	0.0008	0.054633	0.12272	805	763218	0.051042	0	0.17	0	0	0	2013	0.238823	0	0	002036	6.69084	0.329594	5.36852	14.1805	10.4478	-0.185667	13.5453	0.693147	4.23459	6.1439e+08	0	0.234461
002036	2009	0	1.13853e+06	11	0.08	0.0008	0.053053	0.17351	971	655803	0.023418	0	0.17	0	0	0	2013	0.238823	0	0	002036	6.87833	0.404203	5.31444	13.9452	10.5211	-0.35718	13.3936	1.09861	4.18624	6.36784e+08	0	0.178793
002036	2010	0	804986	11	0.041	0.0007	0.049922	0.223547	1062	628519	0.030685	0	0.2984	0	0	0	2013	0.238823	0	0	002036	6.96791	0.681104	5.10434	13.5986	10.6347	-0.330034	13.3511	1.38629	4.26532	6.67487e+08	0	0.120599
002036	2011	0	813788	11	0.051	0.0035	0.04471	0.282584	1040	708732	0.05342	0	0.2984	0	0	0	2013	0.238823	0	0	002036	6.94698	0.6289	4.86243	13.6095	10.7108	-0.284194	13.4712	1.60944	4.39065	7.37081e+08	0	0.110407
002037	2007	1	177236	24	0.158	0.0525	0.025059	0.350974	2238	353823	0.086735	1	0.3791		0	0	2013	1.25301	0		002037	7.71334		6.58742	12.0852	9.24126	1.78197	12.7766	0	4.57971	7.91855e+08	0	0.0223824
002037	2008	1	189193	24	0.283	0.0679	0.020758	0.385783	2005	467120	0.079941	1	0.3672	0	0	0	2013	1.25301	0	0	002037	7.6034		6.30332	12.1505	9.24126	1.80903	13.0543	0.693147	4.68862	9.36575e+08	0	0.0202005
002037	2009	1	3524.07	24	0.221	0.069	0.01952	0.480854	2068	626862	0.139099	1	0.3658	0	0	0	2013	1.25301	0	0	002037	7.63434		6.15781	8.47986	9.24126	1.987	13.3485	1.09861	4.8429	1.29635e+09	0	0.000271845
002037	2010	1	125229	24	0.144	0.0786	0.021672	0.572696	100	18506756	0.172816	1	0.3578	0	0	0	2013	1.25301	0	0	002037	4.95583		5.98113	11.7379	9.24126	2.14341	16.7336	1.38629	5.23418	1.85068e+09	0	0.00676666
002037	2011	1	796936	24	0.224	0.1065	0.018441	0.651388	4414	637535	0.244043	1	0.3578	0	0	0	2013	1.25301	2	0	002037	8.39254		5.97059	13.5885	9.39358	2.48224	13.3654	1.60944	5.06442	2.81408e+09	0	0.0283196
002037	2012	1	722649	24	0.178	0.0559	0.01413	0.60831	5032	919570	0.125859	1	0.3026	1	0	0	2013	1.25301	3	0	002037	8.52357		5.83349	13.4907	9.53351	2.84275	13.7317	1.79176	5.13145	4.62727e+09	0	0.0156172
002037	2013	1	454163	24	0.24	0.0484	0.026352	0.664193	5618	1.08403e+06	0.116787	1	0.3026	1	0	1	2013	1.25301	3	0	002037	8.63373		5.66488	13.0262	9.66396	2.79346	13.8962	1.94591	5.17417	6.09008e+09	0	0.00745742
002037	2014	1	16681051	24	0.2	0.0272	0.022218	0.708508	5865	1.32618e+06	0.113399	1	0.3026	1	0	1	2013	1.25301	6	0	002037	8.67676		5.537	16.6298	9.76784	2.91239	14.0978	2.07944	5.22803	7.77807e+09	0	0.214463
002037	2015	1	25041078	24	0.104	0.0534	0.03118	0.721263	6250	1.33012e+06	0.041176	1	0.3	1	0	1	2013	1.25301	4	0	002037	8.74034		5.65427	17.036	9.88114	2.74935	14.1008	2.19722	5.13337	8.31322e+09	0	0.30122
002037	2016	1	31034156	24	0.051	0.0626	0.034246	0.676997	6113	1.1957e+06	0.030735	1	0.3	0	0	1	2013	1.25301	2	0	002037	8.71817		5.49263	17.2506	9.96679	2.80988	13.9942	2.30259	5.15028	7.30931e+09	0	0.424584
002037	2017	1	6.79319e+06	24	0.039	0.0556	0.034119	0.692195	6168	1269799	0.037204	1	0.3	0	0	1	2013	1.25301	5	0	002037	8.72713		5.61979	15.7314	10.089	3.3054	14.0544	2.3979	5.25349	7.83212e+09	0	0.086735
002037	2018	1	8.37795e+06	24	0.042	0.083	0.033193	0.672203	8271	1.33564e+06	0.05422	1	0.2014	0	0	1	2013	1.25301	0	1	002037	9.02051		5.55412	15.9411	10.1869	3.72606	14.1049	2.48491	5.37495	1.10471e+10	0	0.0758387
002037	2019	1	9962707	24	0.052	0.1072	0.035686	0.675129	8019	1.5936e+06	0.043442	1	0.2976	0	0	1	2013	1.25301	0	0	002037	8.98957		5.37058	16.1144	10.2454	3.55942	14.2815	2.56495	5.34625	1.27424e+10	0	0.0781855
002039	2007	1	88449.7	24	0.158	0.0525	0.088442	0.796271	345	7.74781e+06	0.033228	1	0.133		0	0	2013	1.25301	0		002039	5.84354		8.61021	11.3902	9.24126	0.179891	15.8629	0	4.50659	2.673e+09	0	0.00330901
002039	2008	1	144543	24	0.283	0.0679	0.094374	0.888128	380	32166072	0.200387	1	0.133	0	0	0	2013	1.25301	0	0	002039	5.94017		8.0411	11.8813	9.24126	0.44379	17.04	0.693147	4.96219	1.22231e+10	0	0.00118254
002039	2009	1	124420	24	0.221	0.069	0.091403	0.895614	478	30981050	0.056211	1	0.133	0	0	0	2013	1.25301	0	0	002039	6.16961		8.57774	11.7314	9.24126	1.06357	17.04	1.09861	4.91841	1.48089e+10	0	0.00084017
002039	2010	1	1.27022e+06	24	0.144	0.0786	0.091087	0.809348	513	31078792	0.038335	1	0.133	0	0	0	2013	1.25301	0	0	002039	6.24028		8.35575	14.0547	9.24126	1.45691	17.04	1.38629	5.23169	1.59434e+10	0	0.00796708
002039	2011	1	1417315	24	0.224	0.1065	0.090172	0.791241	572	27112350	-0.053319	1	0.1358	0	0	0	2013	1.25301	0	0	002039	6.34914		8.34067	14.1643	9.39358	0.99181	17.04	1.60944	4.84031	1.55083e+10	0	0.00913909
002039	2012	1	3.05858e+06	24	0.178	0.0559	0.08713	0.776899	598	26655276	0.079651	1	0.1358	0	0	0	2013	1.25301	0	0	002039	6.39359		8.21317	14.9335	9.53351	1.38138	17.04	1.79176	5.31759	1.59399e+10	0	0.0191882
002039	2013	1	4.83423e+06	24	0.24	0.0484	0.08599	0.803193	603	28473776	-0.061396	1	0.1358	0	0	1	2013	1.25301	0	0	002039	6.40192		8.38473	15.3912	9.66396	1.03808	17.04	1.94591	4.84742	1.71697e+10	0	0.0281556
002039	2014	1	6.65418e+06	24	0.2	0.0272	0.078299	0.790654	636	29259654	0.153953	1	0.1358	0	0	1	2013	1.25301	0	0	002039	6.4552		8.19596	15.7108	9.76784	1.62423	17.04	2.07944	5.49161	1.86091e+10	0	0.0357576
002039	2015	1	32285610	24	0.104	0.0534	0.086904	0.764339	662	27537700	0.167242	1	0.1358	0	0	1	2013	1.25301	0	0	002039	6.49527		8.13962	17.2901	9.88114	1.83254	17.04	2.19722	5.61515	1.823e+10	0	0.177102
002039	2016	1	34363880	24	0.051	0.0626	0.077196	0.761462	672	26021242	0.060913	1	0.1358	0	0	1	2013	1.25301	0	0	002039	6.51026		8.34278	17.3525	9.96679	1.72897	17.04	2.30259		1.74863e+10	0	0.196519
002039	2017	1	34399816	24	0.039	0.0556	0.07925	0.741051	658	26039442	0.135939	1	0.1358	0	0	1	2013	1.25301	0	0	002039	6.4892		8.27001	17.3536	10.089	1.87262	17.04	2.3979		1.7134e+10	0.693147	0.20077
002039	2018	1	34118452	24	0.042	0.083	0.079902	0.714713	653	25589064	0.139699	1	0.1358	0	0	1	2013	1.25301	1	0	002039	6.48158		8.29008	17.3453	10.1869	1.86606	17.04	2.48491		1.67097e+10	1.38629	0.204184
002039	2019	1	36379244	24	0.052	0.1072	0.076206	0.676575	679	22814210	0.102371	1	0.1358	0	0	1	2013	1.25301	1	0	002039	6.52062		8.24437	17.4095	10.2454	1.71588	16.9429	2.56495		1.54908e+10	0.693147	0.234843
002042	2007	0	1.74311e+06	12	0.136	0.0563	0.066073	0.488347	5166	82494.8	-0.274188	1	0.4055		0	0	2013	0.033147	0		002042	8.54985		5.78515	14.3712	9.33079	0.592028	12.5852	0	4.16497	4.26168e+08	0	0.40902
002042	2008	0	938741	12	0.111	0.0483	0.054633	0.482684	1978	214218	0.011659	0	0.2558	1	0	0	2013	0.033147	0	0	002042	7.58984		5.64201	13.7523	9.44857	-0.137126	12.5852	0.693147	4.08844	4.23723e+08	0	0.221546
002042	2009	0	7.61671e+06	12	0.094	0.0424	0.053053	0.692049	19987	213976	0.113024	0	0.4994	0	0	0	2013	0.033147	0	0	002042	9.90284	0.599448	5.31561	15.8459	9.59015	2.13794	12.5852	1.09861	4.98879	4.27675e+09	0	0.178096
002042	2010	0	7.61517e+06	12	0.041	0.0356	0.049922	0.558787	21676	275560	0.142404	0	0.4229	0	0	0	2013	0.033147	0	0	002042	9.98396	0.458952	5.05169	15.8457	9.78662	2.26609	12.5852	1.38629	5.16723	5.97305e+09	0	0.127492
002042	2011	0	7.66212e+06	12	0.052	0.0305	0.04471	0.589165	18362	407827	0.136258	0	0.4229	1	0	0	2013	0.033147	0	0	002042	9.81804	0.324783	4.87537	15.8518	9.93644	2.20298	12.9186	1.60944	5.22671	7.48852e+09	0	0.102318
002042	2012	0	6638153	12	0.064	0.0341	0.041329	0.610883	18424	434696	0.029989	0	0.4229	1	0	0	2013	0.033147	0	0	002042	9.82141	0.339384	4.82627	15.7083	10.0317	2.5813	12.9824	1.79176	5.21814	8.00884e+09	0	0.0828853
002042	2013	0	6447196	12	0.188	0.0284	0.040023	0.580809	18570	426414	0.061776	0	0.4247	1	0	1	2013	0.033147	0	0	002042	9.8293	0.401005	4.63109	15.6792	10.1221	2.51931	12.9632	1.94591	5.29107	7.91851e+09	0	0.0814193
002042	2014	0	7370765	12	0.074	0.0258	0.047994	0.608436	18348	482939	0.049645	0	0.4247	0	0	1	2013	0.033147	0	0	002042	9.81728	0.311449	4.3414	15.813	10.1952	2.38719	13.0876	2.07944	5.28072	8.86096e+09	0	0.0831825
002042	2015	0	8294334	12	0.075	0.0287	0.064877	0.601403	17062	550796	0.091855	0	0.4167	1	0	1	2013	0.033147	0	0	002042	9.74461	0.431425	4.23053	15.9311	10.2368	2.46915	13.2191	2.19722	5.33616	9.39769e+09	0	0.0882593
002042	2016	0	9061167	12	0.161	0.0237	0.089958	0.614956	17416	631536	0.120129	0	0.4167	1	0	1	2013	0.033147	3	0	002042	9.76514	0.375899	4.05846	16.0195	10.3148	2.75103	13.3559	2.30259	5.4378	1.09988e+10	0	0.082383
002042	2017	0	8306347	12	0.084	0.0204	0.097637	0.548382	24726	648352	0.098412	0	0.3427	1	0	1	2013	0.033147	1	0	002042	10.1156	0.501183	4.07069	15.9325	10.4197	3.35746	13.3822	2.3979	5.55923	1.60312e+10	0	0.0518138
002042	2018	0	7551527	12	0.054	0.027	0.079548	0.604951	22829	808722	0.108577	0	0.3427	1	0	1	2013	0.033147	1	1	002042	10.0358	0.25903	3.93515	15.8373	10.5337	3.75055	13.6032	2.48491	5.62763	1.84623e+10	0	0.0409024
002042	2019	0	6796707	12	0.068	0.0238	0.092163	0.635706	19089	960547	0.063849	0	0.3427	1	0	1	2013	0.033147	3	1	002042	9.85687	0.12291	3.7442	15.7319	10.5839	3.90854	13.7753	2.56495	5.66242	1.83359e+10	0	0.0370678
002053	2007	0	1.53154e+06	25	0.154	0.0501	0.224219	0.510097	4187	559454	0.097944	1	0.4338		0	0		2.60522	0		002053	8.33974		5.54313	14.2418	9.24126	0.665806	13.2347	0	4.87101	2.34243e+09	0	0.0653826
002053	2008	0	1.91497e+06	25	0.152	0.0596	0.209947	0.559016	4081	565475	-0.060148	1	0.4338	0	0	0		2.60522	0	0	002053	8.3141		5.27897	14.4652	9.30738	0.302377	13.2454	0.693147	4.76942	2.3077e+09	0	0.0829818
002053	2009	0	2.02914e+06	25	0.131	0.0487	0.195732	0.517476	4120	518571	0.022156	1	0.4338	1	0	0		2.60522	0	0	002053	8.32361		5.10672	14.5231	9.38622	0.259883	13.1588	1.09861	4.8223	2.13651e+09	0	0.0949746
002053	2010	0	1.75197e+06	25	0.126	0.0506	0.145468	0.549653	3979	582871	0.02003	1	0.4338	1	0	0		2.60522	0	0	002053	8.28879		4.90732	14.3763	9.50525	0.0657781	13.2757	1.38629	4.86098	2.31924e+09	0	0.0755407
002053	2011	1	1.28625e+06	25	0.133	0.0494	0.018441	0.61486	3899	712406	0.022282	1	0.4059	1	0	0		2.60522	0	0	002053	8.26848		6.04906	14.0672	9.66186	2.13776	13.4764	1.60944	4.87142	2.77767e+09	0	0.0463068
002053	2012	1	898430	25	0.166	0.0524	0.01413	0.727694	4142	791644	-0.202556	1	0.4059	1	0	0		2.60522	0	0	002053	8.32893		5.94162	13.7084	9.78589	2.17581	13.5819	1.79176	4.76114	3.27899e+09	0	0.0273996
002053	2013	1	627216	25	0.177	0.0587	0.026352	0.735282	4367	809116	0.043716	1	0.4059	1	0	0		2.60522	0	0	002053	8.38183		5.78588	13.349	9.89832	2.18465	13.6037	1.94591	4.91589	3.53341e+09	0	0.017751
002053	2014	1	3883943	25	0.167	0.0508	0.022218	0.74286	4073	942152	0.061143	1	0.4059	1	0	0		2.60522	0	0	002053	8.31213		5.47981	15.1724	9.96246	2.09477	13.7559	2.07944	4.97091	3.83739e+09	0	0.101213
002053	2015	1	7.14067e+06	25	0.143	0.0583	0.03118	0.509648	3866	1.04601e+06	0.054109	1	0.3343	1	0	0		2.60522	0	0	002053	8.25998		5.43342	15.7813	10.005	1.87016	13.8605	2.19722	5.00127	4.04387e+09	0	0.17658
002053	2016	0	10397396	25	0.078	0.0506	0.20982	0.278553	2581	1.26741e+06	0.119812	1	0.3457	1	0	0		2.60522	0	0	002053	7.85593		3.84693	16.1571	10.0774	-0.508297	14.0525	2.30259	5.15693	3.27119e+09	0	0.317847
002053	2017	0	1.21926e+06	25	0.031	0.0497	0.192416	0.332827	2510	1.48458e+06	0.06866	1	0.3527	1	0	0		2.60522	3	1	002053	7.82804		4.16936	14.0138	10.1867	-0.157828	14.2106	2.3979	4.97773	3.72629e+09	0	0.0327204
002053	2018	0	1.15862e+06	25	0.044	0.053	0.204202	0.380871	2410	1714129	0.047451	1	0.4312	1	0	0		2.60522	0	1	002053	7.78738		4.209	13.9627	10.29	-0.0452935	14.3544	2.48491	4.99408	4.13105e+09	0	0.0280467
002053	2019	0		25	0.048	0.0585	0.19956	0.416733	2651	3.35574e+06	0.065779	1	0.3163	1	0	0		2.60522	4	1	002053	7.88269		4.12643		10.3696	0.241708	15.0262	2.56495	5.19997	8.89605e+09	0.693147
002054	2007	1	258541	19	0.142	0.0082	0.025059	0.46413	461	2.48128e+06	0.141179	0	0.2328		0	0		0.03553	0		002054	6.1334	0.665282	6.58204	12.4628	10.2947	1.8394	14.7243	0	4.69189	1.14387e+09	0	0.0226023
002054	2008	1	1.12351e+06	19	0.104	0.0095	0.020758	0.459354	452	3.03807e+06	0.152622	0	0.2345	0	0	0		0.03553	0	0	002054	6.11368	0.780613	6.30146	13.932	10.3612	1.8073	14.9267	0.693147	4.76183	1.37321e+09	0	0.0818168
002054	2009	1	839071	19	0.055	0.0091	0.01952	0.36784	439	3.55294e+06	0.185802	0	0.2278	0	0	0		0.03553	0	0	002054	6.0845	0.915782	6.08659	13.6401	10.4333	1.71511	15.0833	1.09861	4.84945	1.55974e+09	0	0.0537956
002054	2010	1	961552	19	0.065	0.0046	0.021672	0.282879	460	4.01747e+06	0.294043	0	0.2278	0	0	0		0.03553	0	0	002054	6.13123	0.906276	5.95503	13.7763	10.5248	1.76665	15.2062	1.38629	4.88676	1.84804e+09	0	0.052031
002054	2011	1	769678	19	0.03	0.0095	0.018441	0.266738	453	4433892	0.110843	0	0.2216	0	0	0		0.03553	0	0	002054	6.11589	0.95146	5.91036	13.5537	10.5871	1.57216	15.3048	1.60944	4.85409	2.00855e+09	0	0.03832
002054	2012	1	321012	19	0.048	0.0084	0.01413	0.210308	942	2.24409e+06	0.07482	0	0.218	1	0	0		0.03553	0	0	002054	6.84801	0.606987	5.66159	12.6792	10.6047	1.63744	14.6238	1.79176	4.84806	2.11394e+09	0	0.0151855
002054	2013	1	782013	19	0.051	0.0117	0.026352	0.237647	1076	2096662	0.075248	0	0.218	1	0	0		0.03553	0	0	002054	6.98101	0.572693	5.51103	13.5696	10.6516	1.5815	14.5559	1.94591	4.88817	2.25601e+09	0	0.0346636
002054	2014	1	1.01188e+06	19	0.055	0.0144	0.022218	0.307856	1384	1.87586e+06	0.060308	0	0.218	1	0	0		0.03553	1	0	002054	7.23273	0.46774	5.43468	13.8273	10.6966	1.65173	14.4446	2.07944	4.85214	2.59619e+09	1.09861	0.0389755
002054	2015	1	1.24174e+06	19	0.047	0.0127	0.03118	0.20925	1637	1.5205e+06	0.172333	0	0.219	1	0	0		0.03553	4	0	002054	7.40062	0.650163	5.70933	14.032	10.7573	2.51855	14.2346	2.19722	5.06106	2.48906e+09	0	0.0498878
002054	2016	1	1736674	19	0.033	0.0122	0.034246	0.306174	1853	1.58843e+06	0.082215	0	0.2193	1	0	0		0.03553	2	0	002054	7.52456	0.492295	5.51851	14.3675	10.8092	2.50493	14.2783	2.30259	5.07195	2.94336e+09	0	0.0590031
002054	2017	1	1.82778e+06	19	0.046	0.0096	0.034119	0.335918	1600	1.88178e+06	0.016819	0	0.2193	1	0	0		0.03553	0	0	002054	7.37776	0.421968	5.58904	14.4186	10.8836	2.65651	14.4477	2.3979	5.0888	3.01085e+09	0	0.0607065
002054	2018	1	1.47391e+06	19	0.026	0.009	0.033193	0.306687	1611	1.81995e+06	0.02898	0	0.2228	1	0	0		0.03553	0	1	002054	7.38461	0.207597	5.43991	14.2034	10.9319	2.32135	14.4143	2.48491	4.9963	2.93194e+09	0	0.0502709
002054	2019	1	3.74315e+06	19	0.028	0.0076	0.035686	0.308461	1858	1.63199e+06	0.059027	0	0.2228	1	0	0		0.03553	0	1	002054	7.52726	0.0724486	5.22831	15.1354	10.964	2.25474	14.3053	2.56495	5.00713	3.03224e+09	0	0.123445
002057	2007	1		12	0.136	0.0563	0.025059	0.358573	403	963268	0.046906	1	0.2914		0	0		0.025696	0		002057	5.99894		6.78876		9.33079	1.19495	13.7781	0	4.22621	3.88197e+08	0
002057	2008	1		12	0.111	0.0483	0.020758	0.352775	634	574030	-0.054137	1	0.2914	0	0	0		0.025696	0	0	002057	6.45205		6.5284		9.44857	1.13855	13.2604	0.693147	4.23559	3.63935e+08	0
002057	2009	1		12	0.094	0.0424	0.01952	0.340034	698	517647	0.013443	1	0.2914	0	0	0		0.025696	0	0	002057	6.54822		6.44079		9.59015	1.12354	13.157	1.09861	4.27064	3.61318e+08	0
002057	2010	1		12	0.041	0.0356	0.021672	0.437168	851	512885	0.041863	1	0.2563	0	0	0		0.025696	0	0	002057	6.74641		6.22846		9.78662	1.36978	13.1478	1.38629	4.42049	4.36465e+08	0
002057	2011	1		12	0.052	0.0305	0.018441	0.479502	870	565913	0.041561	1	0.2563	1	0	0		0.025696	0	0	002057	6.76849		6.18819		9.93644	1.3221	13.2462	1.60944	4.47032	4.92344e+08	0
002057	2012	1		12	0.064	0.0341	0.01413	0.282338	694	919767	-0.075372	1	0.2677	1	0	0		0.025696	0	0	002057	6.54247		6.0594		10.0317	0.899055	13.7319	1.79176	4.24167	6.38318e+08	0
002057	2013	1		12	0.188	0.0284	0.026352	0.182301	720	814718	0.044435	1	0.2677	1	0	0		0.025696	0	0	002057	6.57925		5.80024		10.1221	0.551272	13.6106	1.94591	4.22893	5.86597e+08	0
002057	2014	1		12	0.074	0.0258	0.022218	0.183473	740	822147	0.039277	1	0.2594	1	0	0		0.025696	0	0	002057	6.60665		5.688		10.1952	0.639021	13.6197	2.07944	4.29599	6.08389e+08	0
002057	2015	1		12	0.075	0.0287	0.03118	0.151364	750	803554	0.032078	1	0.2594	0	0	0		0.025696	0	0	002057	6.62007		5.78416		10.2368	0.550181	13.5968	2.19722	4.24411	6.02666e+08	0.693147
002057	2016	1		12	0.161	0.0237	0.034246	0.208604	789	870972	0.063192	1	0.2594	0	0	0		0.025696	0	0	002057	6.67077		5.58276		10.3148	0.60085	13.6774	2.30259	4.3015	6.87197e+08	0
002057	2017	1	22500	12	0.084	0.0204	0.034119	0.240273	1155	1.42317e+06	0.108665	1	0.2309	0	0	0		0.025696	0	0	002057	7.05186		5.5493	10.0213	10.4197	1.84408	14.1684	2.3979	4.84419	1.64376e+09	0	0.00136881
002057	2018	1	51908.8	12	0.054	0.027	0.033193	0.24559	1098	1.60798e+06	0.091824	1	0.2316	1	0	0		0.025696	0	1	002057	7.00125		5.53076	10.8572	10.5337	2.13234	14.2905	2.48491	4.93904	1.76556e+09	0.693147	0.00294007
002057	2019	1		12	0.068	0.0238	0.035686	0.325592	973	2.18456e+06	0.095797	1	0.2316	1	0	0		0.025696	0	0	002057	6.88038		5.40029		10.5839	2.27668	14.5969	2.56495	5.00427	2.12558e+09	0
002061	2007	1	91541.7	11	0.11	0.0012	0.025059	0.503712	799	1379242	0.133349	1	0.3643		0	0			0		002061	6.68336		6.76701	11.4245	10.3746	2.4815	14.137	0	4.79333	1.10201e+09	0	0.00830676
002061	2008	1	1164703	11	0.064	0.0008	0.020758	0.581168	833	1.4083e+06	-0.133702	1	0.3643	0	0	0			0	0	002061	6.72503		6.63252	13.968	10.4478	2.4397	14.1579	0.693147	4.72725	1.17312e+09	0.693147	0.0992827
002061	2009	1	673917	11	0.08	0.0008	0.01952	0.656035	827	1.99268e+06	0.147424	1	0.3643	1	0	0			0	0	002061	6.7178	0.0611287	6.4014	13.4209	10.5211	2.24644	14.505	1.09861	4.80322	1.64795e+09	0	0.0408944
002061	2010	1	113749	11	0.041	0.0007	0.021672	0.64275	815	2163649	0.096926	1	0.3643	0	0	0			0	0	002061	6.70319	0.147094	6.21312	11.6417	10.6347	2.23741	14.5873	1.38629	4.84705	1.76337e+09	0	0.00645065
002061	2011	1	90437.2	11	0.051	0.0035	0.018441	0.698077	832	2314114	0.014345	1	0.3392	0	0	0			0	0	002061	6.72383	0.493313	6.17049	11.4124	10.7108	2.37703	14.6545	1.60944	4.94134	1.92534e+09	0	0.0046972
002061	2012	1	1927440	11	0.077	0.0047	0.01413	0.719148	825	2.59603e+06	0.118874	1	0.3392	0	0	0			0	0	002061	6.71538	0.191633	6.07882	14.4717	10.7448	2.44464	14.7695	1.79176	4.93829	2.14173e+09	0	0.0899947
002061	2013	1	3.93587e+06	11	0.148	0.0063	0.026352	0.543016	798	3.39799e+06	0.023573	1	0.3022	0	0	0			0	0	002061	6.68211	0.0186803	5.88057	15.1856	10.7875	2.18754	15.0387	1.94591	4.89033	2.71159e+09	0	0.14515
002061	2014	1	3.72389e+06	11	0.165	0.0068	0.022218	0.616795	1003	2.76799e+06	-0.148823	1	0.3022	0	0	0			0	0	002061	6.91075	0.383632	5.87377	15.1303	10.8187	2.69181	14.8336	2.07944	5.02153	2.77629e+09	0	0.134132
002061	2015	1	3.51191e+06	11	0.137	0.0081	0.03118	0.651132	777	3248396	-0.208217	1	0.3022	0	0	0			2	0	002061	6.65544	0.578616	5.90127	15.0717	10.8724	2.75561	14.9937	2.19722	5.08061	2.524e+09	0	0.13914
002061	2017	1	5.99086e+06	11	0.071	0.0073	0.034119	0.783422	5657	4519195	0.204911	1	0.6024	0	0	0			2	1	002061	8.64065	0.714955	5.72709	15.6057	10.9872	4.91556	15.3238	2.3979	5.91596	2.55651e+10	0	0.0234337
002066	2007	0	25603	1	0.077	0.003	0.111979	0.50526	704	695830	0.10872	1	0.5976		0	0	2012	0.655252	0		002066	6.55678		8.59709	10.1505	10.9317	1.43242	13.4529	0	4.22967	4.89864e+08	0	0.00522656
002066	2008	0	70638.8	1	0.064	0.008	0.119722	0.537942	1036	730432	0.135123	1	0.5976	0	0	0	2012	0.655252	0	0	002066	6.94312		8.27403	11.1653	10.9514	1.4944	13.5014	0.693147	4.37201	7.56728e+08	0	0.00933477
002066	2009	0	116934	1	0.026	0.0052	0.085406	0.427802	1677	690651	0.069123	1	0.4657	0	0	0	2012	0.655252	0	0	002066	7.42476		8.20789	11.6694	11.0055	1.54272	13.4454	1.09861	4.39345	1.15822e+09	0	0.010096
002066	2010	0	144335	1	0.013	0.0017	0.103421	0.54288	2254	728173	0.085197	1	0.4657	0	0	0	2012	0.655252	0	0	002066	7.72046		8.06272	11.8799	11.0771	1.87804	13.4983	1.38629	4.59981	1.6413e+09	0	0.0087939
002066	2011	0	167089	1	0.006	0.0051	0.100196	0.59949	2919	754946	0.094363	1	0.4467	0	0	0	2012	0.655252	0	0	002066	7.979		7.9537	12.0263	11.1301	2.25438	13.5344	1.60944	4.79508	2.20369e+09	0	0.00758224
002066	2012	0	136659	1	0.017	0.0029	0.075856	0.643628	3656	805885	0.00586	1	0.4467	0	0	1	2012	0.655252	0	0	002066	8.20413		7.89029	11.8252	11.1724	2.46201	13.5997	1.79176	4.77527	2.94632e+09	0	0.0046383
002066	2013	0	259152	1	0.021	0.0035	0.07642	0.699161	3832	806275	-0.305455	1	0.4467	0	0	1	2012	0.655252	0	0	002066	8.25114		7.81245	12.4652	11.2225	2.51997	13.6002	1.94591	4.85071	3.08965e+09	0	0.00838777
002066	2014	0	19927894	1	0.034	0.0035	0.07176	0.709461	3830	850608	0.014884	1	0.4467	0	0	1	2012	0.655252	0	0	002066	8.25062		7.68816	16.8076	11.2663	2.49384	13.6537	2.07944	4.92919	3.25783e+09	0	0.611693
002066	2015	0	17617654	1	0.044	0.0021	0.128614	0.754719	3707	947033	-0.216246	1	0.4013	0	0	1	2012	0.655252	0	0	002066	8.21798		7.57376	16.6844	11.3185	2.30076	13.7611	2.19722	4.86577	3.51065e+09	0	0.501834
002066	2016	0	13999675	1	0.04	0.0015	0.110721	0.744741	3444	983859	0.063894	1	0.4013	0	0	1	2012	0.655252	0	0	002066	8.14439		7.49769	16.4545	11.3888	2.17312	13.7992	2.30259	4.86444	3.38841e+09	0	0.413163
002066	2017	0	10396532	1	0.056	0.0008	0.122589	0.747951	3309	1.10746e+06	0.037136	1	0.4013	0	0	1	2012	0.655252	0	0	002066	8.1044		7.55906	16.157	11.4709	2.48297	13.9176	2.3979	4.95539	3.66457e+09	0	0.283704
002066	2018	0	7634386	1	0.006	0.0009	0.149454	0.736514	3048	1.20957e+06	0.040585	1	0.4013	0	1	1	2012	0.655252	0	0	002066	8.02224		7.69447	15.8482	11.5097	3.21639	14.0058	2.48491	5.20327	3.68678e+09	0	0.207074
002066	2019	0	12030051	1	0.006	0.0008	0.155244	0.731281	2971	1.28526e+06	0.056779	1	0.4013	0	1	1	2012	0.655252	0	0	002066	7.99665		7.58313	16.3029	11.5097	3.13471	14.0665	2.56495	5.227	3.81851e+09	0	0.315046
002067	2007	0	136666	11	0.11	0.0012	0.131555	0.471804	1491	2.45789e+06	0.043558	0	0.2142		0	0			0		002067	7.3072		6.51361	11.8253	10.3746	1.85241	14.7148	0	4.74178	3.66472e+09	0	0.00372925
002067	2008	0	434309	11	0.064	0.0008	0.126682	0.571898	1236	3238428	-0.123447	0	0.2142	0	0	0			0	0	002067	7.11964		6.52953	12.9815	10.4478	2.4623	14.9906	0.693147	4.93462	4.0027e+09	0	0.0108504
002067	2009	0	1.09798e+06	11	0.08	0.0008	0.108119	0.528944	1419	2671585	0.018622	0	0.2142	0	0	0			0	0	002067	7.25771		6.49462	13.909	10.5211	2.3094	14.7982	1.09861	4.95095	3.79098e+09	0	0.028963
002067	2010	0	922750	11	0.041	0.0007	0.109023	0.562926	1360	3233608	0.0674	0	0.2142	0	0	0			0	0	002067	7.21524		6.23269	13.7351	10.6347	2.31658	14.9891	1.38629	5.10589	4.39771e+09	0	0.0209825
002067	2011	0	930725	11	0.051	0.0035	0.095852	0.457888	1561	3.49917e+06	0.043884	0	0.1626	0	0	0			0	0	002067	7.35308		6.07443	13.7437	10.7108	2.45583	15.068	1.60944	5.20634	5.46221e+09	0	0.0170393
002067	2012	0	831783	11	0.077	0.0047	0.105564	0.429252	2254	2.31093e+06	0.00523	0	0.1626	1	0	0			0	0	002067	7.72046		5.88349	13.6313	10.7448	2.37576	14.6532	1.79176	5.11589	5.20883e+09	0	0.0159687
002067	2013	0	536135	11	0.148	0.0063	0.098112	0.425981	2424	2140557	0.004481	0	0.1626	1	0	0			0	0	002067	7.79317		5.77086	13.1921	10.7875	2.30251	14.5766	1.94591	5.09698	5.18871e+09	0	0.0103327
002067	2014	0	22931720	11	0.165	0.0068	0.093697	0.482303	2438	2383196	0.003903	0	0.1626	1	0	0			0	0	002067	7.79893		5.47115	16.948	10.8187	2.16597	14.684	2.07944	5.0799	5.81023e+09	0.693147	0.394678
002067	2015	0		11	0.137	0.0081	0.102968	0.473602	2391	2.39159e+06	0.003969	0	0.1629	1	0	0			2	0	002067	7.77947		5.29705		10.8724	2.15929	14.6875	2.19722	5.08588	5.71829e+09	0
002067	2016	0		11	0.132	0.008	0.102899	0.410205	2096	2.71491e+06	0.097146	0	0.1629	1	0	0			7	0	002067	7.64779		5.14555		10.9211	2.33621	14.8143	2.30259	5.20766	5.69046e+09	0
002067	2017	0		11	0.071	0.0073	0.11677	0.368297	2022	3.11514e+06	0.165519	0	0.1579	1	0	0			10	0	002067	7.61184		5.0711		10.9872	2.71093	14.9518	2.3979	5.42105	6.29881e+09	0.693147
002067	2018	0		11	0.059	0.0034	0.118297	0.31684	1975	3.22971e+06	0.079593	0	0.1604	0	0	0			8	1	002067	7.58832		4.8453		11.0489	2.87655	14.9879	2.48491	5.44033	6.37868e+09	0
002067	2019	0		11	0.053	0.0033	0.102066	0.200056	1972	2.87026e+06	0.043191	0	0.1604	1	0	0			6	1	002067	7.5868		4.61694		11.0785	2.75647	14.8699	2.56495	5.38149	5.66016e+09	0.693147
002068	2007	1		14	0.13	0.02	0.025059	0.622199	1549	993422	0.146619	1	0.5685		0	0		0.207889	0		002068	7.34537	0.737216	6.74015		9.37237	2.679	13.8089	0	4.79077	1.53881e+09	0
002068	2008	1	2.77793e+06	14	0.064	0.0241	0.020758	0.686796	1549	1.134e+06	0.005604	1	0.5685	0	0	0		0.207889	0	0	002068	7.34537	0.301525	6.50684	14.8372	9.48964	2.73733	13.9413	0.693147	4.88105	1.75657e+09	0	0.158145
002068	2009	1	3.20321e+06	14	0.047	0.0277	0.01952	0.719744	1940	1.16989e+06	0.132775	1	0.5685	0	0	0		0.207889	0	0	002068	7.57044	0.348715	6.35874	14.9797	9.58514	2.65224	13.9724	1.09861	4.91343	2.26959e+09	0	0.141136
002068	2010	1	4195677	14	0.06	0.0288	0.021672	0.767178	2326	1.28218e+06	0.083497	1	0.5602	0	0	0		0.207889	0	0	002068	7.75191	0.338138	6.20915	15.2496	9.75522	3.02066	14.0641	1.38629	5.08504	2.98235e+09	0	0.140684
002068	2011	1	4974494	14	0.049	0.0334	0.018441	0.68313	3011	1.40221e+06	0.106416	1	0.4344	0	0	0		0.207889	0	0	002068	8.01003	0.253179	6.13226	15.4198	9.912	3.11634	14.1536	1.60944	5.198	4.22206e+09	0	0.117821
002068	2012	1	5.48064e+06	14	0.027	0.036	0.01413	0.722406	3530	1.4558e+06	0.078642	1	0.4344	1	0	0		0.207889	0	0	002068	8.16905	0.206036	5.96553	15.5167	9.98613	3.35757	14.1911	1.79176	5.25341	5.13898e+09	0	0.106648
002068	2013	1	5482784	14	0.097	0.0314	0.026352	0.798419	4124	1.68005e+06	0.020018	1	0.4344	1	0	0		0.207889	0	0	002068	8.32458	0.291323	5.89193	15.5171	10.0708	3.54993	14.3343	1.94591	5.33999	6.92853e+09	0	0.0791334
002068	2014	1	5.48493e+06	14	0.072	0.0312	0.022218	0.779175	4531	1.49775e+06	0.069916	1	0.4344	1	0	0		0.207889	0	0	002068	8.4187	0.302614	5.7364	15.5175	10.138	3.53955	14.2195	2.07944	5.3627	6.78632e+09	0	0.0808234
002068	2015	1		14	0.085	0.0291	0.03118	0.670094	4557	1.39449e+06	0.008615	1	0.4359	0	0	0		0.207889	0	0	002068	8.42442	0.336965	5.87332		10.1902	3.32588	14.148	2.19722	5.26257	6.35467e+09	0
002070	2007	0		13	0.148	0.0059	0.066073	0.622681	505	2.48442e+06	0.099134	0	0.2308		0	0	2013	0.673047	0		002070	6.22456		5.47081		10.0288	0.39894	14.7255	0		1.25463e+09	0
002070	2008	0		13	0.141	0.0109	0.054633	0.648054	607	2370290	0.067092	0	0.2308	1	0	0	2013	0.673047	0	0	002070	6.40853	0.0439304	5.32558		10.1348	0.619762	14.6785	0.693147		1.43877e+09	0
002070	2009	0		13	0.103	0.0147	0.053053	0.623722	627	2457764	0.112088	0	0.2308	0	0	0	2013	0.673047	0	0	002070	6.44095	0.143644	5.21409		10.2726	0.8169	14.7148	1.09861		1.54102e+09	0
002070	2010	0		13	0.101	0.0116	0.049922	0.471406	712	2848154	0.078901	0	0.1815	0	0	0	2013	0.673047	0	0	002070	6.56808	0.359603	4.96845		10.4234	0.708093	14.8622	1.38629		2.02789e+09	0
002070	2011	0		13	0.078	0.0182	0.04471	0.430569	660	3034269	0.06026	0	0.1815	1	0	0	2013	0.673047	0	0	002070	6.49224	0.318211	4.82275		10.5245	0.779025	14.9255	1.60944		2.00262e+09	0
002070	2012	0		13	0.118	0.0203	0.041329	0.512392	649	5145467	0.035262	0	0.1815	1	0	0	2013	0.673047	1	0	002070	6.47543	0.376069	4.67235		10.6059	0.909431	15.4536	1.79176		3.33941e+09	0
002070	2013	0		13	0.176	0.0247	0.040023	0.437117	707	4.19375e+06	0.034528	0	0.1815	1	0	1	2013	0.673047	0	1	002070	6.56103	0.377169	4.54723		10.6779	1.0184	15.2491	1.94591		2.96498e+09	0
002070	2014	0		13	0.178	0.0243	0.047994	0.689594	683	4.29953e+06	0.015733	0	0.1815	1	0	1	2013	0.673047	0	1	002070	6.52649	0.367841	4.2583		10.7452	0.747019	15.274	2.07944		2.93658e+09	0
002070	2015	0		13	0.18	0.0255	0.064877	0.718668	1837	1.47329e+06	-0.208975	0	0.1438	1	0	1	2013	0.673047	0	0	002070	7.51589	0.182412	4.22709		10.7915	0.188007	14.203	2.19722		2.70643e+09	0
002070	2016	0		13	0.084	0.0267	0.089958	0.737138	1636	1.66178e+06	-0.073624	0	0.1242	1	0	1	2013	0.673047	0	1	002070	7.40001	0.272806	3.7726		10.8657	0.179073	14.3234	2.30259		2.71866e+09	0
002072	2007	0		15	0.267	0.0287	0.066073	0.653421			0.052499	1	0.55		0	0	2012	0.021107	0		002072			5.57469		9.96618	1.15255		0		1.39893e+09	0
002072	2008	0		15	0.274	0.0288	0.054633	0.724455			-0.125565	1	0.55	0	0	0	2012	0.021107	0	0	002072			5.47206		10.0861	0.814525		0.693147		1.53768e+09	0
002072	2009	0		15	0.159	0.029	0.053053	0.79943			-0.412219	1	0.5465	0	0	0	2012	0.021107	0	0	002072			5.49764		10.1665	0.722159		1.09861		1.49586e+09	0
002072	2013	0		15	0.163	0.0242	0.040023	0.827822	1167	909795	-0.33055	0	0.1705	1	0	1	2012	0.021107	0	0	002072	7.06219		4.88634		10.4885	0.684258	13.721	1.94591	4.55179	1.06173e+09	0
002072	2014	0	69131.4	15	0.26	0.0235	0.047994	0.832123	1063	1.05013e+06	0.024505	0	0.1705	1	0	1	2012	0.021107	4	0	002072	6.96885		4.51789	11.1438	10.5329	0.360867	13.8644	2.07944	4.46963	1.11629e+09	0	0.00619296
002072	2015	0	58745.5	15	0.165	0.023	0.064877	0.886365	1032	694997	-0.987775	0	0.1222	1	0	1	2012	0.021107	0	0	002072	6.93925		4.69232	10.981	10.5997	-1.73496	13.4517	2.19722		7.17237e+08	0	0.00819053
002072	2016	0	2.74464e+06	15	0.214	0.0185	0.089958	0.863083	58	12071186	0.149765	0	0.1161	1	0	1	2012	0.021107	8	0	002072	4.95583		3.68438	14.8252	10.6287	-1.73496	16.3063	2.30259		7.00129e+08	0	0.39202
002075	2007	1		10	0.186	0.0028	0.114603	0.805437	2306	1000825	-0.402004	1	0.3		0	0			0		002075	7.74327		6.12893		10.2926	3.08107	13.8163	0		2.3079e+09	0
002075	2011	1	1.52132e+06	10	0.054	0.0052	0.073587	0.584341	5419	1.87195e+06	0.121226	0	0.75	0	0	0			0	0	002075	8.59767		7.82788	14.2351	10.7474	4.89328	14.4425	1.60944	5.74681	1.01441e+10	0.693147	0.0149971
002075	2012	1	6.30962e+06	10	0.065	0.0058	0.067374	0.485543	5192	1.57032e+06	0.009791	0	0.75	1	0	0			0	0	002075	8.55487		7.85183	15.6576	10.8051	4.77181	14.2668	1.79176	5.63668	8.15309e+09	0	0.0773893
002075	2013	1	2803775	10	0.091	0.0053	0.080358	0.505938	5900	1.42074e+06	0.012012	0	0.75	1	0	0			1	0	002075	8.68271		7.83354	14.8465	10.8732	4.61236	14.1667	1.94591	5.58378	8.38237e+09	0	0.0334485
002075	2014	1	2038992	10	0.069	0.0053	0.082768	0.410101	4962	1.43841e+06	0.014744	0	0.75	1	0	0			11	0	002075	8.50956		7.88648	14.528	10.9285	4.58494	14.1791	2.07944	5.59038	7.13741e+09	1.09861	0.0285677
002075	2015	1	1.27421e+06	10	0.085	0.0053	0.098285	0.381069	4695	1.39511e+06	-0.034952	0	0.1988	1	0	0			12	0	002075	8.45425		7.9956	14.0578	11.0019	4.34982	14.1485	2.19722	5.4473	6.55006e+09	0	0.0194534
002075	2016	1	3235070	10	0.097	0.0048	0.091886	0.384815	4508	1.73887e+06	0.080344	0	0.2034	1	0	0			6	1	002075	8.41361		7.93025	14.9896	11.0529	4.31526	14.3687	2.30259	5.50932	7.83882e+09	0.693147	0.0412699
002075	2017	1	6.63097e+06	10	0.049	0.0062	0.138377	0.363175	4339	2.2253e+06	0.208032	0	0.2034	1	0	0			7	1	002075	8.3754		7.87154	15.7073	11.1362	4.70251	14.6154	2.3979	5.76191	9.65559e+09	0.693147	0.0686749
002075	2018	1	4517818	10	0.08	0.0056	0.095897	0.34638	4347	2.65044e+06	0.263858	0	0.2034	1	0	0			7	1	002075	8.37724		7.86873	15.3235	11.1929	4.782	14.7902	2.48491	5.86386	1.15215e+10	0	0.0392121
002075	2019	1	9647504	10	0.057	0.0047	0.076039	0.347229	4342	2651545	0.106454	0	0.2664	1	0	0			7	1	002075	8.37609		7.96087	16.0822	11.2162	4.81562	14.7907	2.56495	5.74527	1.1513e+10	0	0.0837965
002078	2007	0		15	0.267	0.0287	0.131555	0.586087	5532	1.2993e+06	0.158526	0	0.6751		0	0		0.06884	0		002078	8.6183		6.60866		9.96618	3.38524	14.0773	0	5.28994	7.18771e+09	0
002078	2008	0		15	0.274	0.0288	0.126682	0.619313	5893	1.40157e+06	0.087976	0	0.6751	0	0	0		0.06884	0	0	002078	8.68152		6.49798		10.0861	3.4141	14.1531	0.693147	5.33043	8.25947e+09	0
002078	2009	0	1.37042e+06	15	0.159	0.029	0.108119	0.603649	6267	1.48057e+06	0.159894	0	0.6751	1	0	0		0.06884	0	0	002078	8.74305	0.114885	6.45844	14.1306	10.1665	3.36946	14.2079	1.09861	5.37308	9.27876e+09	0	0.0147694
002078	2010	0	622917	15	0.122	0.0248	0.109023	0.635957	6326	1.83301e+06	0.179338	0	0.6751	0	0	0		0.06884	0	0	002078	8.75242	0.095217	6.18504	13.3422	10.2632	3.38095	14.4215	1.38629	5.51068	1.15956e+10	0	0.00537201
002078	2013	0	125029400	15	0.163	0.0242	0.098112	0.652472	6105	2602724	0.055904	0	0.7162	0	0	0		0.06884	2	0	002078	8.71686	0.305244	5.70994	18.6441	10.4885	3.52508	14.7721	1.94591	5.6233	1.58896e+10	1.09861	0.786862
002078	2014	0	113357800	15	0.26	0.0235	0.093697	0.642497	6206	2.6254e+06	0.086476	0	0.6516	0	0	0		0.06884	4	0	002078	8.73327	0.538573	5.3844	18.5461	10.5329	3.36207	14.7807	2.07944	5.62839	1.62933e+10	0	0.695735
002078	2015	0	99726104	15	0.165	0.023	0.102968	0.625026	6390	3085736	0.095428	0	0.5588	1	0	0		0.06884	2	0	002078	8.76249	0.439625	5.18212	18.4179	10.5997	3.33094	14.9423	2.19722	5.65653	1.97179e+10	0	0.505766
002078	2016	0	1.40097e+06	15	0.214	0.0185	0.102899	0.587013	6844	2.95064e+06	0.132703	0	0.484	1	0	0		0.06884	4	1	002078	8.83113	0.3842	5.05253	14.1527	10.6287	3.60585	14.8975	2.30259	5.78076	2.01942e+10	0	0.00693751
002078	2017	0	1.7835e+06	15	0.171	0.0197	0.11677	0.584588	7554	3.44934e+06	0.196058	0	0.4734	1	0	0		0.06884	1	0	002078	8.92983	0.454342	4.99629	14.3941	10.6782	3.89185	15.0537	2.3979	5.92209	2.60563e+10	1.09861	0.00684481
002078	2018	0	2166034	15	0.093	0.0189	0.118297	0.572256	8165	3.61582e+06	0.177974	0	0.4766	1	0	0		0.06884	4	1	002078	9.00761	0.66658	4.71638	14.5884	10.705	4.04312	15.1008	2.48491	5.96355	2.95231e+10	0.693147	0.00733673
002078	2019	0	2.54856e+06	15	0.125	0.0203	0.102066	0.544827	10145	3.18336e+06	0.149274	0	0.4766	1	1	0		0.06884	3	1	002078	9.22474	0.477123	4.48106	14.751	10.7272	4.08395	14.9734	2.56495	5.97128	3.22952e+10	0	0.00789147
002080	2007	0	9988845	10	0.186	0.0028	0.111979	0.503132	1864	743498	0.114275	1	0.4767		0	0		0.02525	0		002080	7.53048	0.76025	8.63041	16.117	10.2926	2.51769	13.5191	0	4.69105	1.38588e+09	0	0.720758
002080	2008	0	10870777	10	0.111	0.0052	0.119722	0.510451	2488	720608	0.134112	1	0.4767	0	0	0		0.02525	0	0	002080	7.81923	0.616672	8.30955	16.2016	10.4094	2.44797	13.4879	0.693147	4.75218	1.79287e+09	0	0.606333
002080	2009	0	12073592	10	0.069	0.0049	0.085406	0.587875	2807	925179	0.134744	1	0.4767	0	0	0		0.02525	0	0	002080	7.93987	0.879266	8.18573	16.3065	10.5147	2.69749	13.7377	1.09861	4.94247	2.59698e+09	0	0.464909
002080	2010	0	14447019	10	0.039	0.0051	0.103421	0.485304	2810	1.61073e+06	0.080558	1	0.5432	1	0	0		0.02525	0	0	002080	7.94094	0.901934	8.03321	16.486	10.6521	2.96509	14.2922	1.38629	5.12737	4.52615e+09	0	0.31919
002080	2011	0	14866067	10	0.054	0.0052	0.100196	0.481498	3646	1.27229e+06	0.053592	1	0.5432	1	0	0		0.02525	0	0	002080	8.20139	0.567618	8.03014	16.5146	10.7474	2.93138	14.0563	1.60944	5.04739	4.63878e+09	0	0.320474
002080	2012	0	19261662	10	0.065	0.0058	0.075856	0.547422	5487	1.07783e+06	0.053639	1	0.5432	1	0	0		0.02525	0	0	002080	8.61014	0.434646	7.90977	16.7736	10.8051	3.13248	13.8905	1.79176	5.07106	5.91404e+09	0	0.325694
002080	2013	0	26804528	10	0.091	0.0053	0.07642	0.598522	5145	1.26196e+06	0.046809	1	0.5432	1	0	0		0.02525	0	0	002080	8.54578	0.762562	7.77646	17.1041	10.8732	3.11396	14.0482	1.94591	5.18017	6.49278e+09	0.693147	0.412836
002080	2014	0	33673152	10	0.069	0.0053	0.07176	0.659113	7150	1.12661e+06	0.060266	1	0.5432	1	0	0		0.02525	0	0	002080	8.87487	0.570369	7.70342	17.3322	10.9285	3.28279	13.9347	2.07944	5.2649	8.05526e+09	0	0.418027
002080	2015	0	13508814	10	0.085	0.0053	0.128614	0.613958	6971	1147254	0.106158	1	0.5432	1	0	0		0.02525	1	0	002080	8.84951	0.749881	7.6001	16.4189	11.0019	3.47697	13.9529	2.19722	5.38921	7.99751e+09	0.693147	0.168913
002080	2016	0	28541124	10	0.097	0.0048	0.110721	0.597378	15070	1.36543e+06	0.050231	1	0.6024	1	0	0		0.02525	1	0	002080	9.62046	0.676832	7.47641	17.1669	11.0529	3.78292	14.127	2.30259	5.56821	2.0577e+10	0.693147	0.138704
002080	2017	0	25476816	10	0.049	0.0062	0.122589	0.593373	17350	1293361	0.087462	1	0.6024	0	0	0		0.02525	0	1	002080	9.76135	0.51383	7.49316	17.0533	11.1362	3.96832	14.0728	2.3979	5.63955	2.24398e+10	1.38629	0.113534
002080	2018	0	19871762	10	0.08	0.0056	0.149454	0.541719	16403	1.46573e+06	0.087839	1	0.6024	0	0	0		0.02525	0	1	002080	9.70522	0.457154	7.58119	16.8048	11.1929	4.20941	14.1979	2.48491	5.71493	2.40424e+10	0.693147	0.082653
002080	2019	0	24099964	10	0.057	0.0047	0.155244	0.563553	17609	1.66308e+06	0.11774	1	0.6024	0	0	0		0.02525	0	0	002080	9.77617	0.38697	7.47856	16.9977	11.2162	4.27845	14.3242	2.56495	5.79213	2.92851e+10	0.693147	0.0822942
002082	2007	1		11	0.11	0.0012	0.114603	0.552498	598	1.55122e+06	0.155177	0	0.211		0	0		0.182696	0		002082	6.39359		5.98361		10.3746	3.48788	14.2546	0	5.39913	9.2763e+08	0
002082	2008	1		11	0.064	0.0008	0.141873	0.302867	764	1.3374e+06	0.104936	0	0.1888	0	0	0		0.182696	0	0	002082	6.63857		5.87459		10.4478	3.53611	14.1062	0.693147	5.45742	1.02177e+09	0
002082	2009	1		11	0.08	0.0008	0.115784	0.274702	916	1.22159e+06	0.150765	0	0.1888	0	0	0		0.182696	0	0	002082	6.82002	0.260267	5.87984		10.5211	3.59887	14.0157	1.09861	5.48554	1.11898e+09	0
002082	2010	1	8618.23	11	0.041	0.0007	0.136014	0.288973	987	1.33393e+06	0.164498	0	0.1888	0	0	0		0.182696	0	0	002082	6.89467	0.275136	5.50289	9.06164	10.6347	3.6382	14.1036	1.38629	5.58584	1.31659e+09	0	0.00065459
002082	2011	1	5484.31	11	0.051	0.0035	0.123612	0.271192	995	1.45356e+06	0.15154	0	0.1888	0	0	0		0.182696	0	0	002082	6.90274	0.0603342	5.31684	8.60965	10.7108	3.80096	14.1895	1.60944	5.71491	1.44629e+09	0	0.000379198
002082	2012	1	2350.39	11	0.077	0.0047	0.135235	0.299452	1071	1.46266e+06	0.079589	0	0.1888	0	0	0		0.182696	0	0	002082	6.97635	0.172495	5.13273	8.47986	10.7448	3.79729	14.1958	1.79176	5.70876	1.5665e+09	0	0.00015004
002082	2016	1	605825	11	0.132	0.008	0.144959	0.15789	1217	1.36271e+06	0.050431	0	0.0985	0	0	0		0.182696	0	0	002082	7.10414	0.643058	4.80085	13.3143	10.9211	3.65808	14.125	2.30259	5.6168	1.65842e+09	0	0.0365302
002082	2017	1	770475	11	0.071	0.0073	0.146383	0.236462	1817	1.15578e+06	0.069091	0	0.1888	0	0	0		0.182696	0	1	002082	7.50494	0.372393	4.80725	13.5548	10.9872	4.21717	13.9603	2.3979	5.78637	2.10006e+09	0	0.0366883
002082	2018	1	721772	11	0.059	0.0034	0.095989	0.394242	1818	1.56514e+06	0.056321	0	0.1888	0	0	0		0.182696	0	1	002082	7.50549	0.211026	4.81473	13.4895	11.0489	4.21599	14.2635	2.48491	5.79026	2.84542e+09	0	0.0253661
002082	2019	1	2.33016e+06	11	0.053	0.0033	0.122086	0.496967	3776	1.0065e+06	0.095848	0	0.1888	0	0	0		0.182696	0	1	002082	8.23642	0.210109	4.81707	14.6614	11.0785	4.30342	13.822	2.56495	5.77182	3.80054e+09	0	0.0613114
002083	2007	0	725655	15	0.267	0.0287	0.066073	0.589226	14169	430997	0.055559	0	0.169		0	0		0.097219	0		002083	9.55881		5.44859	13.4948	9.96618	2.16576	12.9739	0	5.03837	6106794899	0	0.0118827
002083	2008	0	1129108	15	0.274	0.0288	0.054633	0.609006	14377	453770	0.048605	0	0.169	0	0	0		0.097219	0	0	002083	9.57339		5.33294	13.9369	10.0861	2.17299	13.0253	0.693147	5.0804	6523844996	0	0.0173074
002083	2009	0	1.04075e+06	15	0.159	0.029	0.053053	0.62615	20302	334682	0.042748	0	0.2042	0	0	0		0.097219	0	0	002083	9.91848	0.56918	5.2908	13.8555	10.1665	2.12045	12.7209	1.09861	5.07532	6.79471e+09	0	0.0153171
002083	2010	0	740977	15	0.122	0.0248	0.049922	0.622121	21000	342074	0.06736	0	0.2049	0	0	0		0.097219	1	0	002083	9.95228	0.557774	5.0837	13.5157	10.2632	2.1604	12.7428	1.38629	5.17848	7.18355e+09	0	0.0103149
002083	2011	0	1.11408e+06	15	0.142	0.0281	0.04471	0.614006	20333	363716	0.047334	0	0.2142	0	0	0		0.097219	0	0	002083	9.92	0.6006	4.90031	13.9235	10.347	2.13264	12.8041	1.60944	5.21821	7.39544e+09	0	0.0150644
002083	2012	0	1.39528e+06	15	0.141	0.0261	0.041329	0.593824	18989	364745	0.003978	0	0.2342	0	0	0		0.097219	2	0	002083	9.85161	0.379874	4.75232	14.1486	10.4166	2.27244	12.807	1.79176	5.21222	6.92614e+09	0	0.0201452
002083	2013	0	1.25757e+06	15	0.163	0.0242	0.040023	0.598033	18256	380226	0.032371	0	0.2421	0	0	0		0.097219	2	0	002083	9.81225	0.352815	4.53252	14.0447	10.4885	2.07857	12.8485	1.94591	5.27373	6.94141e+09	0	0.0181169
002083	2014	0	16836064	15	0.26	0.0235	0.047994	0.643289	17880	434666	0.026414	0	0.2465	0	0	0		0.097219	2	0	002083	9.79144	0.452523	4.24583	16.639	10.5329	2.00244	12.9823	2.07944	5.27702	7.77183e+09	0	0.216629
002083	2015	0	1.20102e+06	15	0.165	0.023	0.064877	0.609528	15343	499407	0.103992	0	0.2542	1	0	0		0.097219	2	0	002083	9.63841	0.909855	4.12814	13.9987	10.5997	1.87821	13.1212	2.19722	5.28925	7662405911	0	0.0156741
002083	2016	0	723458	15	0.214	0.0185	0.089958	0.552236	16229	439014	0.118697	0	0.2742	1	0	0		0.097219	1	0	002083	9.69456	1.03457	3.89562	13.4918	10.6287	1.90544	12.9923	2.30259	5.31383	7.12476e+09	0	0.0101541
002083	2017	0	538982	15	0.171	0.0197	0.097637	0.550772	15942	464771	0.123434	0	0.2766	0	0	0		0.097219	0	0	002083	9.67671	1.17006	3.92972	13.1974	10.6782	2.26994	13.0493	2.3979	5.34667	7.40939e+09	0	0.00727431
002083	2018	0	1.43388e+06	15	0.093	0.0189	0.079548	0.595965	15840	533712	0.127385	0	0.2766	0	0	0		0.097219	0	1	002083	9.67029	0.977425	3.81825	14.1759	10.705	2.6176	13.1876	2.48491	5.35183	8.45399e+09	0	0.0169609
002083	2019	0	7346885	15	0.125	0.0203	0.092163	0.623708	13993	719830	0.099245	0	0.2368	0	0	0		0.097219	3	1	002083	9.54631	0.870324	3.6026	15.8098	10.7272	2.61303	13.4868	2.56495	5.35152	1.00726e+10	0	0.0729394
002087	2007	0		16	0.212	0.0651	0.066073	0.510951	8610	242466	0.067444	1	0.4697		0	0	2014	0.447486	0		002087	9.06068		5.52585		9.51584	1.59867	12.5852	0	4.70616	2.08763e+09	0
002087	2008	0		16	0.126	0.0689	0.054633	0.541722	8760	263414	0.03654	1	0.4697	0	0	0	2014	0.447486	0	0	002087	9.07795		5.42628		9.62026	1.61803	12.5852	0.693147	4.72874	2.30751e+09	0
002087	2009	0		16	0.076	0.067	0.053053	0.577375	8832	291944	0.028164	1	0.4356	0	0	0	2014	0.447486	0	0	002087	9.08614		5.3825		9.69868	1.64336	12.5852	1.09861	4.764	2.57845e+09	0
002087	2010	0		16	0.052	0.0527	0.049922	0.579734	8979	438627	0.054454	1	0.33	0	0	0	2014	0.447486	0	0	002087	9.10264		5.1251		9.83975	1.6668	12.9914	1.38629	4.9078	3.93843e+09	0
002087	2011	0		16	0.075	0.0544	0.04471	0.58716	7501	577623	0.059114	1	0.33	0	0	0	2014	0.447486	0	0	002087	8.92279		4.95099		9.92964	1.76635	13.2667	1.60944	5.00102	4.33275e+09	0
002087	2012	0		16	0.048	0.0467	0.041329	0.614765	7936	584737	0.04462	1	0.33	1	0	0	2014	0.447486	0	0	002087	8.97917		4.78548		9.99314	1.97181	13.2789	1.79176	5.02747	4.64047e+09	0
002087	2013	0		16	0.134	0.04	0.040023	0.626359	8228	608379	0.042838	1	0.33	0	0	0	2014	0.447486	0	0	002087	9.0153		4.63491		10.0489	1.88993	13.3186	1.94591	5.04238	5.00574e+09	0
002087	2014	0		16	0.158	0.0371	0.047994	0.656238	8596	650146	0.04395	1	0.33	0	0	1	2014	0.447486	0	0	002087	9.05905		4.31723		10.1116	1.80036	13.385	2.07944	5.06602	5.58866e+09	0
002087	2015	0	100245	16	0.091	0.0392	0.064877	0.674466	8247	753849	0.057922	1	0.33	0	0	1	2014	0.447486	0	0	002087	9.0176		4.18462	11.5154	10.1627	1.63784	13.5329	2.19722	5.03338	6.217e+09	0	0.00161243
002087	2016	0	23884.9	16	0.17	0.0445	0.089958	0.628088	8760	905757	0.070302	1	0.273	1	0	1	2014	0.447486	0	0	002087	9.07795		3.9693	10.081	10.2173	1.91066	13.7165	2.30259	5.16313	7.93443e+09	0	0.000301029
002087	2017	0	187048	16	0.112	0.0485	0.097637	0.640856	8870	1.02798e+06	0.089865	1	0.273	1	0	1	2014	0.447486	0	1	002087	9.09043		3.98883	12.1391	10.3062	2.40078	13.8431	2.3979	5.2732	9.1182e+09	0	0.00205137
002087	2018	0	258796	16	0.065	0.0458	0.079548	0.592131	8912	1.09523e+06	0.09897	1	0.273	1	0	1	2014	0.447486	0	1	002087	9.09515		3.85345	12.4638	10.3875	2.81075	13.9065	2.48491	5.36134	9.7607e+09	0	0.00265141
002087	2019	0	171818	16	0.076	0.0394	0.092163	0.559093	9153	1.04392e+06	0.067683	1	0.2734	1	0	1	2014	0.447486	0	1	002087	9.12184		3.60605	12.0542	10.4266	2.75224	13.8585	2.56495	5.34674	9.55499e+09	0	0.0017982
002088	2007	0		15	0.267	0.0287	0.111979	0.273308	1794	506730	0.202885	0	0.3598		0	0		0.235518	0		002088	7.4922	0.601281	8.37879		9.96618	2.0102	13.1357	0	4.6442	9.09074e+08	0
002088	2008	0		15	0.274	0.0288	0.119722	0.314116	1860	621525	0.185727	0	0.3598	0	0	0		0.235518	0	0	002088	7.52833	0.359677	8.14066		10.0861	2.0153	13.3399	0.693147	4.70619	1.15604e+09	0
002088	2009	0		15	0.159	0.029	0.085406	0.228443	1842	848810	0.096872	0	0.3303	0	0	0		0.235518	0	0	002088	7.51861	0.187674	8.10841		10.1665	1.89759	13.6516	1.09861	4.67935	1.56351e+09	0
002088	2010	0		15	0.122	0.0248	0.103421	0.218674	1965	849506	0.09412	0	0.3303	0	0	0		0.235518	0	0	002088	7.58325	0.242898	7.99354		10.2632	1.88768	13.6524	1.38629	4.73884	1.66928e+09	0
002088	2011	0		15	0.142	0.0281	0.100196	0.186756	2013	848487	0.077875	0	0.3303	0	0	0		0.235518	0	0	002088	7.60738	0.260227	7.8756		10.347	1.82294	13.6512	1.60944	4.76058	1.708e+09	0.693147
002088	2012	0		15	0.141	0.0261	0.075856	0.216137	2027	912744	0.058359	0	0.3303	1	0	0		0.235518	0	0	002088	7.61431	0.304624	7.79285		10.4166	1.99152	13.7242	1.79176	4.74878	1.85013e+09	0
002088	2013	0	3285361	15	0.163	0.0242	0.07642	0.196749	1838	1.02503e+06	0.057139	0	0.3303	0	0	0		0.235518	0	0	002088	7.51643	0.337872	7.65343	15.005	10.4885	1.79181	13.8402	1.94591	4.76768	1.884e+09	0	0.174382
002088	2014	0	2983259	15	0.26	0.0235	0.07176	0.205105	1896	1.04067e+06	0.050041	0	0.3303	1	0	0		0.235518	0	0	002088	7.5475	0.408579	7.58621	14.9085	10.5329	1.84855	13.8554	2.07944	4.81786	1.9731e+09	0	0.151196
002088	2015	0	1.11527e+06	15	0.165	0.023	0.128614	0.237406	1885	1.11483e+06	0.035909	0	0.29	1	0	0		0.235518	0	0	002088	7.54168	0.455153	7.50188	13.9246	10.5997	1.73423	13.9242	2.19722	4.804	2.10146e+09	0	0.0530712
002088	2016	0	904751	15	0.214	0.0185	0.110721	0.204654	1926	1099222	0.062161	0	0.29	1	0	0		0.235518	0	0	002088	7.5632	0.460702	7.38221	13.7154	10.6287	1.6614	13.9101	2.30259	4.85231	2.1171e+09	0	0.0427354
002088	2017	0	665091	15	0.171	0.0197	0.122589	0.231862	2070	1.1787e+06	0.11405	0	0.29	0	0	0		0.235518	0	0	002088	7.6353	0.463049	7.35473	13.4077	10.6782	1.96244	13.9799	2.3979	5.0131	2.4399e+09	0	0.0272589
002088	2018	0	436826	15	0.093	0.0189	0.149454	0.276579	2461	1141127	0.151197	0	0.2812	0	0	0		0.235518	0	0	002088	7.80832	0.164996	7.35334	12.9873	10.705	2.14994	13.9475	2.48491	5.10636	2.80831e+09	0	0.0155548
002088	2019	0	571495	15	0.125	0.0203	0.155244	0.285349	2566	1.20193e+06	0.154378	0	0.2814	0	0	0		0.235518	0	0	002088	7.8501	0.392473	7.28389	13.256	10.7272	2.2334	13.9994	2.56495	5.17289	3.08414e+09	0	0.0185301
002092	2007	1	4175	30	0.172	0.2002	0.025059	0.429427	2568	1.62568e+06	0.092728	1	0.152		0	0	2013	2.14615	0		002092	7.85088		6.65655	8.47986	9.59233	3.1499	14.3014	0	5.09577	4.17475e+09	0	0.00015004
002092	2008	1	191885	30	0.188	0.2002	0.020758	0.47417	5303	894943	0.049429	1	0.152	0	0	0	2013	2.14615	0	0	002092	8.57603		6.48141	12.1647	9.66555	3.36919	13.7045	0.693147	5.14219	4.74588e+09	0	0.00404319
002092	2009	1	15995080	30	0.306	0.2002	0.01952	0.654529	5693	1.3134e+06	0.040381	1	0.152	0	0	0	2013	2.14615	0	0	002092	8.64699	0.132164	6.42185	16.5878	9.66764	3.28242	14.0881	1.09861	5.10944	7.47717e+09	0	0.213919
002092	2010	1	33779904	30	0.112	0.2002	0.021672	0.314845	5981	1616447	0.044183	1	0.1223	0	0	0	2013	2.14615	0	0	002092	8.69634	0.26178	6.1093	17.3354	9.84898	3.2101	14.2957	1.38629	5.24853	9.66797e+09	0	0.3494
002092	2011	1	74245824	30	0.145	0.1545	0.018441	0.5037	6879	2220851	0.06847	1	0.1672	1	0	0	2013	2.14615	0	0	002092	8.83623	0.267918	6.11296	18.1229	9.97119	3.63883	14.6134	1.60944	5.49094	1.52772e+10	0	0.48599
002092	2012	1	90166680	30	0.098	0.1327	0.01413	0.672705	8785	2.49447e+06	0.036274	1	0.1672	1	0	0	2013	2.14615	0	0	002092	9.0808	0.137002	5.94882	18.3172	10.0473	3.73164	14.7296	1.79176	5.42989	2.19139e+10	0	0.411458
002092	2013	1	122786248	30	0.249	0.1267	0.026352	0.654088	10041	2.49025e+06	0.013453	1	0.2449	0	0	1	2013	2.14615	3	0	002092	9.21443	0.272709	5.75688	18.626	10.1198	4.13964	14.7279	1.94591	5.66033	2.50046e+10	0	0.491054
002092	2014	1	142127552	30	0.33	0.1173	0.022218	0.677649	9261	3.42447e+06	0.038146	1	0.2449	1	0	1	2013	2.14615	0	0	002092	9.13357	0.269334	5.6087	18.7722	10.1803	3.98173	15.0465	2.07944	5.63173	3.17141e+10	0.693147	0.448153
002092	2015	1	36261340	30	0.168	0.0906	0.03118	0.676864	13391	2765115	0.000754	1	0.2449	1	0	1	2013	2.14615	0	0	002092	9.50234	0.175063	5.73782	17.4063	10.1534	4.39714	14.8326	2.19722	5.71035	3.70277e+10	1.09861	0.0979304
002092	2016	1	32941534	30	0.153	0.0675	0.034246	0.642542	14157	3.29648e+06	0.113218	1	0.2108	1	0	1	2013	2.14615	6	0	002092	9.55796	0.351058	5.4979	17.3102	10.1559	4.744	15.0084	2.30259	5.94978	4.66683e+10	1.60944	0.0705866
002092	2017	1	40674060	30	0.12	0.0552	0.034119	0.655794	18635	2.9851e+06	0.130706	1	0.1939	0	0	1	2013	2.14615	2	0	002092	9.8328	0.430376	5.65431	17.5211	10.2603	5.52545	14.9091	2.3979	6.13435	5.56274e+10	1.09861	0.0731187
002092	2018	1	52409152	30	0.113	0.0763	0.033193	0.663165	21314	2.75068e+06	0.128318	1	0.1935	0	0	1	2013	2.14615	4	1	002092	9.96712	0.504346	5.69236	17.7746	10.3631	6.30989	14.8274	2.48491	6.32725	5.8628e+10	0.693147	0.0893927
002092	2019	1	46318556	30	0.106	0.1002	0.035686	0.639165	19834	3.03075e+06	0.018158	1	0.1935	0	0	1	2013	2.14615	3	1	002092	9.89515	0.485935	5.62642	17.6511	10.3879	6.61628	14.9243	2.56495	6.38119	6.01119e+10	0.693147	0.0770539
002094	2012	1	2.57024e+06	15	0.141	0.0261	0.01413	0.505752	1045	1.06985e+06	0.095103	0	0.2703	0	0	0		0.074244	0	0	002094	6.95177	0.320635	5.94813	14.7595	10.4166	2.18281	13.883	1.79176	4.83397	1.118e+09	0	0.229897
002094	2013	1	2313146	15	0.163	0.0242	0.026352	0.455394	1025	1.081e+06	0.090142	0	0.2703	0	0	0		0.074244	1	0	002094	6.93245	0.446757	5.84297	14.6541	10.4885	2.1229	13.8934	1.94591	4.83817	1.10803e+09	0	0.208763
002094	2014	1	1754119	15	0.26	0.0235	0.022218	0.484528	1095	1.12104e+06	0.077799	0	0.2703	0	0	0		0.074244	1	0	002094	6.99851	0.570841	5.71052	14.3775	10.5329	1.9279	13.9298	2.07944	4.76495	1.22754e+09	0	0.142897
002094	2015	1	1195092	15	0.165	0.023	0.03118	0.580814	1658	1.15681e+06	0.118879	0	0.2703	0	0	0		0.074244	1	0	002094	7.41337	0.685615	5.7455	13.9937	10.5997	2.08154	13.9612	2.19722	4.8482	1.91798e+09	0	0.0623098
002094	2016	1	917271	15	0.214	0.0185	0.034246	0.332997	2828	1.01991e+06	0.105376	0	0.2306	0	0	0		0.074244	4	0	002094	7.94733	0.618158	5.56254	13.7292	10.6287	2.53185	13.8352	2.30259	5.01018	2.8843e+09	0	0.0318023
002094	2017	1	15824211	15	0.171	0.0197	0.034119	0.38494	4166	1.11864e+06	0.16079	0	0.2216	0	0	0		0.074244	18	0	002094	8.33471	0.322783	5.59819	16.5771	10.6782	3.30988	13.9276	2.3979	5.2712	4.66027e+09	0	0.339556
002094	2018	1	21522232	15	0.093	0.0189	0.033193	0.429673	4634	1.27678e+06	0.035906	0	0.2136	0	0	0		0.074244	20	0	002094	8.44118	0.132581	5.52742	16.8846	10.705	3.59851	14.0599	2.48491	5.3382	5.91659e+09	0	0.363761
002094	2019	1	7233741	15	0.125	0.0203	0.035686	0.388867	3621	1532864	0.007301	0	0.2141	0	0	0		0.074244	21	1	002094	8.19451	0.142229	5.52717	15.7943	10.7272	3.80187	14.2426	2.56495	5.31937	5.5505e+09	0	0.130326
002096	2007	1	1.87149e+06	18	0.133	0.0345	0.025059	0.336468	1427	303998	0.133933	1	0.7175		0	0		0.716688	0		002096	7.26333		6.45924	14.4422	9.42465	0.888809	12.6248	0	4.30239	4.33806e+08	0	0.431413
002096	2008	1	2.5084e+06	18	0.113	0.0331	0.020758	0.344113	1497	337309	0.14815	1	0.7175	0	0	0		0.716688	0	0	002096	7.31122		6.30009	14.7352	9.55952	0.920787	12.7288	0.693147	4.31309	5.04952e+08	0	0.49676
002096	2009	1	2.66092e+06	18	0.093	0.0389	0.01952	0.329781	2024	312208	0.270783	1	0.7175	0	0	0		0.716688	0	0	002096	7.61283		5.8615	14.7942	9.68103	0.953104	12.6514	1.09861	4.64987	6.3191e+08	0	0.421091
002096	2010	1	3.08696e+06	18	0.078	0.0465	0.021672	0.291447	2081	339502	0.247286	1	0.6797	0	0	0		0.716688	0	0	002096	7.6406		5.75492	14.9427	9.82369	0.97126	12.7352	1.38629	4.68103	7.06504e+08	0	0.436934
002096	2011	1	11818008	18	0.045	0.0504	0.018441	0.293645	2075	389265	0.173138	1	0.6797	0	0	0		0.716688	0	0	002096	7.63772		5.82544	16.2851	9.96228	1.0227	12.872	1.60944	4.62489	8.07725e+08	0	1.46312
002096	2012	1	20586836	18	0.074	0.0515	0.01413	0.304002	5608	453171	0.105025	1	0.4662	0	0	0		0.716688	4	0	002096	8.63195	0.536402	5.66243	16.8402	10.0562	1.99291	13.024	1.79176	4.93652	2.54138e+09	0	0.810064
002096	2013	1	29273806	18	0.088	0.049	0.026352	0.312933	5347	528764	0.099916	1	0.4662	0	0	0		0.716688	0	0	002096	8.58429		5.57531	17.1922	10.134	1.92572	13.1783	1.94591	4.97596	2.8273e+09	0	1.0354
002096	2014	1	38006656	18	0.059	0.0462	0.022218	0.320496	5258	588585	0.098677	1	0.4662	0	0	0		0.716688	0	0	002096	8.56751		5.41312	17.4533	10.2084	1.93016	13.2855	2.07944	5.01384	3.09478e+09	0	1.22809
002096	2015	1	32289290	18	0.082	0.0419	0.03118	0.35334	5742	643970	0.047763	1	0.4162	0	0	0		0.716688	0	0	002096	8.65556		5.59523	17.2902	10.291	2.32913	13.3754	2.19722	5.02882	3.69767e+09	0	0.873232
002096	2016	1	26571924	18	0.037	0.0391	0.034246	0.530163	5508	809314	0.016532	1	0.4162	1	0	0		0.716688	1	0	002096	8.61396		5.50803	17.0954	10.3483	2.59289	13.6039	2.30259	5.05213	4.4577e+09	0	0.59609
002096	2017	1	20854558	18	0.022	0.0383	0.034119	0.4725	5677	686240	0.013463	1	0.4162	0	0	0		0.716688	0	0	002096	8.64418		5.54072	16.8531	10.4256	2.67461	13.439	2.3979	5.03329	3.89578e+09	0	0.535311
002096	2018	1	17915446	18	0.017	0.0445	0.033193	0.454489	5401	689625	0.011411	1	0.4162	0	0	0		0.716688	6	0	002096	8.59434		5.47383	16.7012	10.4768	2.62469	13.4439	2.48491	4.98811	3.72466e+09	0	0.480995
002096	2019	1	16816666	18	0.012	0.0507	0.035686	0.440114	5335	691031	0.011807	1	0.4162	0	0	0		0.716688	7	0	002096	8.58204		5.36692	16.6379	10.5414	2.86631	13.4459	2.56495	5.05616	3.68665e+09	0	0.45615
002100	2007	0	326359	30	0.172	0.2002	0.224219	0.398612	723	898940	0.124513	1	0.4453		0	0	2013	2.14615	0		002100	6.58341		5.50232	12.6958	9.59233	-0.123385	13.709	0	4.5568	6.49933e+08	0	0.0502143
002100	2008	0	244740	30	0.188	0.2002	0.209947	0.377397	1792	579657	0.109184	1	0.4071	0	0	0	2013	2.14615	0	0	002100	7.49109		5.27174	12.408	9.66555	0.0987435	13.2702	0.693147	4.68529	1.03875e+09	0	0.0235611
002100	2009	0	564243	30	0.306	0.2002	0.195732	0.57113	1913	900807	0.134172	1	0.4071	0	0	0	2013	2.14615	0	0	002100	7.55643		5.17357	13.2432	9.66764	0.685095	13.711	1.09861	4.95521	1.72324e+09	0	0.0327431
002100	2010	0	11362804	30	0.112	0.2002	0.145468	0.451026	1809	1.05351e+06	0.102962	1	0.3824	0	0	0	2013	2.14615	0	0	002100	7.50053		4.96645	16.2459	9.84898	0.537589	13.8676	1.38629	5.01895	1.9058e+09	0	0.596223
002100	2011	0	13688644	30	0.145	0.1545	0.168615	0.50877	1957	1.17558e+06	0.068085	1	0.3824	0	0	0	2013	2.14615	0	0	002100	7.57917		4.73075	16.4321	9.97119	0.563014	13.9773	1.60944	5.10948	2.30062e+09	0	0.594999
002100	2012	0	13409216	30	0.098	0.1327	0.15464	0.509858	2035	1.2418e+06	0.089427	1	0.3824	0	0	0	2013	2.14615	0	0	002100	7.61825		4.51048	16.4115	10.0473	0.840467	14.0321	1.79176	5.14725	2.52707e+09	0	0.530624
002100	2013	0	21338726	30	0.249	0.1267	0.126843	0.401847	2168	1.32675e+06	0.100198	1	0.3375	0	0	1	2013	2.14615	0	0	002100	7.68156		4.31994	16.876	10.1198	0.820405	14.0982	1.94591	5.21137	2.8764e+09	0	0.741855
002100	2014	0	24820052	30	0.33	0.1173	0.125989	0.378942	4623	651330	0.112223	1	0.3375	0	0	1	2013	2.14615	0	0	002100	8.4388		4.06041	17.0272	10.1803	0.854626	13.3868	2.07944	5.20149	3.0111e+09	0	0.824285
002100	2015	0	41202168	30	0.168	0.0906	0.123121	0.373178	2933	1.2974e+06	0.104506	1	0.2947	0	0	1	2013	2.14615	2	0	002100	7.98378		4.0632	17.534	10.1534	0.873139	14.0759	2.19722	5.26913	3.80526e+09	0	1.08277
002100	2016	0	24337696	30	0.153	0.0675	0.163177	0.397828	2393	1.87665e+06	0.149312	1	0.2947	0	0	1	2013	2.14615	1	0	002100	7.7803		3.93887	17.0075	10.1559	0.844809	14.445	2.30259	5.33749	4.49082e+09	0	0.541943
002100	2017	0	24643554	30	0.12	0.0552	0.16956	0.479779	2798	2098946	0.136356	1	0.2947	0	0	1	2013	2.14615	3	0	002100	7.93666		3.93443	17.02	10.2603	1.05193	14.5569	2.3979	5.34997	5.87285e+09	0	0.419618
002100	2018	0	33997716	30	0.113	0.0763	0.10873	0.614654	2744	3.10085e+06	0.097746	1	0.2947	0	0	1	2013	2.14615	0	1	002100	7.91717		3.90516	17.3418	10.3631	1.3967	14.9472	2.48491	5.39365	8.50874e+09	0	0.399562
002100	2019	0	38635356	30	0.106	0.1002	0.126814	0.536973	2922	3.81741e+06	0.140325	1	0.2664	0	0	1	2013	2.14615	1	0	002100	7.98002		3.67721	17.4697	10.3879	1.69533	15.1551	2.56495	5.54364	1.11545e+10	0	0.346367
002102	2007	0	3.69736e+06	13	0.148	0.0059	0.111979	0.519953	3828	225714	0.061101	0	0.1864		0	0	2014	0.828102	1		002102	8.2501	0.587325	8.49836	15.1231	10.0288	1.62688	12.5852	0	4.26468	8.64034e+08	0	0.427918
002102	2008	0	5953090	13	0.141	0.0109	0.119722	0.668632	4662	264401	0.015609	0	0.1864	1	0	0	2014	0.828102	6	0	002102	8.4472	0.375806	8.29929	15.5994	10.1348	1.93498	12.5852	0.693147	4.39673	1.23264e+09	0	0.482956
002102	2009	0	6995185	13	0.103	0.0147	0.085406	0.677748	4718	277061	0.017511	0	0.1864	1	0	0	2014	0.828102	12	0	002102	8.45914	0.287731	8.26461	15.7607	10.2726	2.03062	12.5852	1.09861	4.44784	1.30718e+09	0	0.535137
002102	2010	0	7322829	13	0.101	0.0116	0.103421	0.646278	4826	347615	-0.156357	0	0.1554	0	0	0	2014	0.828102	4	0	002102	8.48177	0.0402179	7.89344	15.8065	10.4234	1.45162	12.7589	1.38629	4.33642	1.67759e+09	0	0.436509
002102	2011	0	8045433	13	0.078	0.0182	0.100196	0.726185	5085	336724	-0.277201	0	0.1554	0	0	0	2014	0.828102	37	0	002102	8.53405	0.0819151	7.66281	15.9006	10.5245	1.17458	12.727	1.60944		1.71224e+09	0	0.469878
002102	2013	0	8417995	13	0.176	0.0247	0.07642	0.660846	2629	765943	0.042828	0	0.1554	1	0	0	2014	0.828102	25	0	002102	7.87436	0.0770368	7.89867	15.9459	10.6779	2.61543	13.5489	1.94591	4.82935	2.01366e+09	0	0.418044
002102	2014	0	8266503	13	0.178	0.0243	0.07176	0.538907	2859	1.56084e+06	0.002801	0	0.1502	1	0	1	2014	0.828102	27	0	002102	7.95823	0.256753	7.8449	15.9277	10.7452	2.53489	14.2607	2.07944	4.82835	4.46243e+09	0	0.185247
002102	2015	0	664021	13	0.18	0.0255	0.128614	0.402882	845	5.76534e+06	0.067443	0	0.1387	1	0	1	2014	0.828102	19	0	002102	6.73934	0.457416	7.56168	13.4061	10.7915	1.95072	15.5674	2.19722	4.84637	4.87171e+09	0	0.0136301
002109	2007	1		26	0.149	0.0931	0.025059	0.347286	1460	878089	0.118232	0			0	0	2012	0.909781	0		002109	7.28619		6.73159		9.51834	1.86252	13.6855	0		1.28201e+09	0
002109	2008	1		26	0.126	0.0808	0.020758	0.29612	1523	886308	0.174807	0	0.4369	0	0	0	2012	0.909781	0	0	002109	7.32844		6.24029		9.68782	1.66962	13.6948	0.693147	4.77922	1.34985e+09	0
002109	2009	1		26	0.221	0.0887	0.01952	0.322599	1550	965850	0.089228	1	0.4369	0	0	0	2012	0.909781	0	0	002109	7.34601		6.27256		9.78875	1.77375	13.7808	1.09861	4.68537	1.49707e+09	0
002109	2010	1		26	0.295	0.098	0.021672	0.317519	1732	916930	0.088315	1	0.4369	0	0	0	2012	0.909781	0	0	002109	7.45703		6.07816		9.95518	1.80575	13.7288	1.38629	4.76156	1.58812e+09	0
002109	2011	1		26	0.168	0.1114	0.018441	0.288674	1527	1.13163e+06	0.141221	1	0.4138	0	0	0	2012	0.909781	0	0	002109	7.33106		5.95495		10.1043	1.89974	13.9392	1.60944	4.92765	1.728e+09	0
002109	2012	1	661111	26	0.166	0.1056	0.01413	0.255106	1585	1.09393e+06	0.09836	1	0.4138	0	0	1	2012	0.909781	0	0	002109	7.36834		5.82214	13.4017	10.22	2.05444	13.9053	1.79176	4.89397	1.73388e+09	0	0.0381289
002109	2013	1	594444	26	0.229	0.1063	0.026352	0.302447	1554	1.21713e+06	0.046512	1	0.4138	0	0	1	2012	0.909781	0	0	002109	7.34859		5.79999	13.2954	10.3041	1.80413	14.012	1.94591	4.73775	1.89142e+09	0	0.0314284
002109	2014	1	945640	26	0.168	0.0859	0.022218	0.397828	1498	1294798	-0.130198	1	0.4138	0	0	1	2012	0.909781	0	0	002109	7.31189		5.83328	13.7596	10.3725	1.77949	14.0739	2.07944	4.6081	1.93961e+09	0	0.0487542
002109	2015	1	1.29683e+06	26	0.14	0.0906	0.03118	0.418143	1104	1606106	-0.141052	1	0.4138	0	0	1	2012	0.909781	0	0	002109	7.0067		6.8936	14.0754	10.3856	2.67655	14.2893	2.19722		1.77314e+09	0	0.0731377
002109	2017	1	346260	26	0.07	0.0709	0.034119	0.190848	849	4.8559e+06	0.061877	1	0.4824	0	0	1	2012	0.909781	0	1	002109	6.74406		5.66317	12.7549	10.5236	2.44255	15.3957	2.3979	5.09094	4.12266e+09	0	0.00839895
002109	2018	1	277677	26	0.06	0.0916	0.033193	0.170395	1072	4.02609e+06	0.066479	1	0.4824	0	0	1	2012	0.909781	0	1	002109	6.97728		5.5745	12.5342	10.6046	2.63757	15.2083	2.48491	5.14747	4.31597e+09	0	0.00643371
002109	2019	1	209093	26	0.098	0.1021	0.035686	0.108735	1166	3.58328e+06	0.039247	1	0.4824	0	0	1	2012	0.909781	0	1	002109	7.06133		5.57246	12.2505	10.6466	2.79373	15.0918	2.56495	5.06917	4.17811e+09	0	0.0050045
002110	2007	1		13	0.148	0.0059	0.098459	0.582177	6990	921690	0.184422	0			0	0		0.933853	0		002110	8.85224		8.15423		10.0288	5.11292	13.734	0		6.44261e+09	0
002110	2008	1		13	0.141	0.0109	0.073399	0.629897	7367	960837	0.013299	1	0.7387	0	0	0		0.933853	0	0	002110	8.90477		7.98351		10.1348	5.35668	13.7756	0.693147	5.75786	7.07849e+09	0
002110	2009	1	8790075	13	0.103	0.0147	0.073342	0.644501	7221	1.0298e+06	0.01599	1	0.7387	0	0	0		0.933853	0	0	002110	8.88475		8.16438	15.9891	10.2726	5.2047	13.8449	1.09861	5.64839	7.43618e+09	0	0.118207
002110	2010	1	7854405	13	0.101	0.0116	0.079594	0.644824	7329	1.0434e+06	0.040479	1	0.7387	0	0	0		0.933853	0	0	002110	8.89959		7.98055	15.8766	10.4234	5.1768	13.858	1.38629	5.72912	7.64711e+09	0	0.102711
002110	2011	1	7009385	13	0.078	0.0182	0.073587	0.672046	7736	1.16617e+06	0.0856	1	0.738	1	0	0		0.933853	0	0	002110	8.95364		7.87921	15.7628	10.5245	5.19143	13.9692	1.60944	5.8094	9.02148e+09	0	0.0776966
002110	2012	1	6063915	13	0.118	0.0203	0.067374	0.687201	7964	1.09904e+06	-0.078688	1	0.738	1	0	0		0.933853	0	0	002110	8.98269		7.86304	15.6179	10.6059	5.21031	13.9099	1.79176	5.76838	8.75274e+09	0	0.0692802
002110	2013	1	5118445	13	0.176	0.0247	0.080358	0.69808	7803	1.10251e+06	0.015934	1	0.7288	0	0	0		0.933853	0	1	002110	8.96226		7.85693	15.4484	10.6779	5.21222	13.9131	1.94591	5.80133	8.60291e+09	0	0.0594967
002110	2014	1	13540448	13	0.178	0.0243	0.082768	0.677343	7818	1.02799e+06	0.012322	1	0.6889	1	0	0		0.933853	1	1	002110	8.96418		7.9139	16.4212	10.7452	5.17687	13.8431	2.07944	5.7778	8.03686e+09	0	0.168479
002110	2015	1	19708334	13	0.18	0.0255	0.098285	0.76853	7481	952295	-0.563144	1	0.6889	0	0	0		0.933853	1	1	002110	8.92012		8.10511	16.7966	10.7915	4.97171	13.7666	2.19722	5.58374	7.12412e+09	0	0.276642
002110	2016	1	32175522	13	0.084	0.0267	0.091886	0.419669	8582	1.46532e+06	0.126959	1	0.5342	1	0	0		0.933853	10	1	002110	9.05742		7.93315	17.2867	10.8657	4.92731	14.1976	2.30259	5.72834	1.25754e+10	0	0.255861
002110	2017	1	34497616	13	0.046	0.0258	0.138377	0.30094	8395	1.87627e+06	0.344579	1	0.5342	1	1	0		0.933853	9	1	002110	9.03539		7.71138	17.3564	10.9758	5.19357	14.4448	2.3979	6.04229	1.57513e+10	0	0.219015
002110	2018	1	55152464	13	0.043	0.0289	0.095897	0.347514	11607	2.43111e+06	0.344579	1	0.5502	1	1	0		0.933853	18	1	002110	9.35936		7.6778	17.8256	11.0857	5.59968	14.7039	2.48491	6.24487	2.82179e+10	0	0.195452
002110	2019	1	57460140	13	0.031	0.0281	0.076039	0.368627	11590	2.56851e+06	0.19613	1	0.5418	1	1	0		0.933853	13	1	002110	9.3579		7.85575	17.8666	11.1413	5.98486	14.7588	2.56495	6.23872	2.9769e+10	0	0.19302
002113	2007	1	190570	18	0.133	0.0345	0.025059	0.222933	882	627652	0.054254	0			0	0		0.19186	0		002113	6.78219		6.78437	12.1578	9.42465	1.40386	13.3497	0		5.53589e+08	0	0.0344244
002113	2008	1	410151	18	0.113	0.0331	0.020758	0.386668	882	803671	0.01223	1	0.3584	0	0	0		0.19186	0	0	002113	6.78219		6.51624	12.9243	9.55952	0.796804	13.5969	0.693147	4.14203	7.08838e+08	0	0.0578625
002113	2009	1		18	0.093	0.0389	0.01952	0.449063	921	718919	-0.195937	1	0.3307	0	0	0		0.19186	0	0	002113	6.82546		6.63284		9.68103	1.28213	13.4855	1.09861		6.62124e+08	0
002114	2007	1	3.09268e+06	25	0.154	0.0501	0.114603	0.502265	1545	747327	0.180849	0			0	0		2.29266	0		002114	7.34278		5.94282	14.9445	9.24126	1.99693	13.5243	0		1.15462e+09	0	0.267853
002114	2008	1	3365812	25	0.152	0.0596	0.141873	0.496675	1442	655274	-0.112196	1	0.6108	0	0	0		2.29266	0	0	002114	7.27379		5.94269	15.0292	9.30738	1.64464	13.3928	0.693147	4.52787	9.44905e+08	0	0.356206
002114	2009	1	2747869	25	0.131	0.0487	0.115784	0.566132	1429	788147	0.016642	1	0.6108	0	0	0		2.29266	0	0	002114	7.26473		5.85091	14.8263	9.38622	1.79533	13.5774	1.09861	4.71244	1.12626e+09	0	0.243981
002114	2010	1	3.17188e+06	25	0.126	0.0506	0.136014	0.64205	1462	910801	-0.035723	1	0.5614	0	0	0		2.29266	0	0	002114	7.28756		5.50517	14.9698	9.50525	1.67704	13.7221	1.38629	4.72745	1.33159e+09	0	0.238203
002114	2011	1	2879783	25	0.133	0.0494	0.123612	0.82016	1479	732244	-0.987775	1	0.5363	1	0	0		2.29266	0	0	002114	7.29912		5.40757	14.8732	9.66186	1.70369	13.5039	1.60944		1.08299e+09	0	0.265911
002114	2013	1	3.56778e+06	25	0.177	0.0587	0.135026	0.558425	1350	1.31114e+06	-0.066566	1	0.359	0	0	0		2.29266	0	0	002114	7.20786		5.00259	15.0875	9.89832	1.0816	14.0864	1.94591	4.57912	1.77004e+09	1.09861	0.201565
002114	2014	1	2840886	25	0.167	0.0508	0.124408	0.483068	1350	1.15648e+06	0.033087	1	0.359	0	0	0		2.29266	0	0	002114	7.20786		4.66598	14.8596	9.96246	0.779417	13.9609	2.07944	4.60398	1.56125e+09	0	0.181962
002114	2015	1	2.71921e+06	25	0.143	0.0583	0.15686	0.537494	1411	1.26791e+06	0.021693	1	0.359	0	0	0		2.29266	0	0	002114	7.25205		4.70147	14.8159	10.005	1.19031	14.0529	2.19722	4.69473	1.78902e+09	0	0.151994
002114	2016	1	7730826	25	0.078	0.0506	0.144959	0.519974	1402	1.34964e+06	0.092186	1	0.3259	0	0	0		2.29266	0	0	002114	7.24566		4.58389	15.8607	10.0774	1.22819	14.1153	2.30259	4.75343	1.89219e+09	0.693147	0.408564
002114	2017	1	5.52336e+06	25	0.031	0.0497	0.146383	0.231485	1618	1.45571e+06	0.030686	1	0.274	0	0	0		2.29266	3	1	002114	7.38895		4.66902	15.5245	10.1867	1.87788	14.191	2.3979	4.91149	2.35535e+09	0.693147	0.234503
002114	2018	1	8567821	25	0.044	0.053	0.095989	0.294656	1639	1.33868e+06	-0.167383	1	0.274	0	0	0		2.29266	0	1	002114	7.40184		4.80866	15.9635	10.29	1.6196	14.1072	2.48491	4.65527	2.1941e+09	0.693147	0.390494
002114	2019	1	8.21185e+06	25	0.048	0.0585	0.122086	0.298382	1663	1.34209e+06	0.016317	1	0.274	1	0	0		2.29266	0	1	002114	7.41638		4.75706	15.9211	10.3696	2.10788	14.1097	2.56495	4.95221	2.2319e+09	0	0.367931
002124	2007	0	213474	11	0.11	0.0012	0.224219	0.464112	1051	593679	0.074964	0			0	0	2013	0.238823	0		002124	6.9575		5.56709	12.2713	10.3746	-0.243856	13.2941	0		6.23956e+08	0	0.0342129
002124	2008	0	990287	11	0.064	0.0008	0.209947	0.476337	1325	612220	0.240852	0	0.2409	0	0	0	2013	0.238823	0	0	002124	7.18917		5.37575	13.8057	10.4478	0.182948	13.3248	0.693147	4.65086	8.11191e+08	0	0.122078
002124	2009	0	974078	11	0.08	0.0008	0.195732	0.428119	1224	629674	0.13772	0	0.2409	0	0	0	2013	0.238823	0	0	002124	7.10988	0.458562	5.16972	13.7892	10.5211	-0.0780974	13.353	1.09861	4.64222	7.70721e+08	0	0.126385
002124	2010	0	732159	11	0.041	0.0007	0.145468	0.500771	1305	695581	0.098511	0	0.2409	0	0	0	2013	0.238823	0	0	002124	7.17396	0.245777	4.99983	13.5038	10.6347	-0.189315	13.4525	1.38629	4.68602	9.07733e+08	0	0.080658
002124	2011	0	820290	11	0.051	0.0035	0.168615	0.548327	1534	698926	0.074641	0	0.2409	0	0	0	2013	0.238823	1	0	002124	7.33563	0.198024	4.72715	13.6174	10.7108	0.0193638	13.4573	1.60944	4.87991	1.07215e+09	0	0.0765087
002124	2012	0	550492	11	0.077	0.0047	0.15464	0.557379	1749	667727	0.105822	0	0.2409	0	0	0	2013	0.238823	2	0	002124	7.4668	0.317717	4.54723	13.2186	10.7448	0.38974	13.4116	1.79176	4.92423	1.16785e+09	0	0.0471371
002124	2013	0	927046	11	0.148	0.0063	0.126843	0.667683	1747	1.06022e+06	0.222866	0	0.2409	0	0	1	2013	0.238823	1	0	002124	7.46566	0.266776	4.36692	13.7398	10.7875	0.270905	13.874	1.94591	4.94287	1.8522e+09	0	0.0500511
002124	2014	0	17566516	11	0.165	0.0068	0.125989	0.670979	2563	735296	0.058559	0	0.2376	0	0	1	2013	0.238823	5	0	002124	7.84893	0.211442	4.15129	16.6815	10.8187	0.504432	13.508	2.07944	5.01847	1.88456e+09	0	0.932126
002124	2015	0	716954	11	0.137	0.0081	0.123121	0.427913	2041	963891	0.101219	0	0.2973	0	0	1	2013	0.238823	3	0	002124	7.6212	0.310243	4.08061	13.4828	10.8724	0.229177	13.7787	2.19722	4.99556	1.9673e+09	0	0.0364435
002124	2016	0	886589	11	0.132	0.008	0.163177	0.427965	2937	847835	0.265519	0	0.2973	0	0	1	2013	0.238823	0	0	002124	7.98514	0.310372	3.82538	13.6951	10.9211	0.113411	13.6504	2.30259	5.10479	2.49009e+09	0	0.0356047
002124	2017	0	1.91161e+06	11	0.071	0.0073	0.16956	0.314045	3752	1.18421e+06	0.086519	0	0.2475	0	0	1	2013	0.238823	12	0	002124	8.23004	0.377218	3.91345	14.4635	10.9872	0.624594	13.9846	2.3979	5.17794	4.44316e+09	0	0.0430237
002124	2018	0	4.05884e+06	11	0.059	0.0034	0.10873	0.615186	4397	1.41659e+06	-0.240269	0	0.2475	0	0	1	2013	0.238823	7	1	002124	8.38868	0.433618	4.00728	15.2164	11.0489	1.3543	14.1638	2.48491	5.27758	6.22877e+09	0	0.0651629
002124	2019	0	4.84069e+06	11	0.053	0.0033	0.126814	0.615333	5338	1.41146e+06	0.034839	0	0.2475	0	0	1	2013	0.238823	7	1	002124	8.58261	0.581694	3.81621	15.3926	11.0785	1.6184	14.1601	2.56495	5.37075	7.53438e+09	0	0.064248
002125	2007	1	28001402	18	0.133	0.0345	0.025059	0.516017	977	694833	0.006199	0			0	0		0.122466	0		002125	6.88449		6.82343	17.1478	9.42465	1.28491	13.4514	0		6.78852e+08	0	4.00987
002125	2008	1	28036650	18	0.113	0.0331	0.020758	0.599453	1159	609305	-0.185262	1	0.5832	0	0	0		0.122466	0	0	002125	7.05531		6.58413	17.149	9.55952	1.25459	13.3201	0.693147	4.25127	7.06185e+08	0	3.97016
002125	2009	1	31492858	18	0.093	0.0389	0.01952	0.572254	1049	650835	0.013371	1	0.5832	0	0	0		0.122466	0	0	002125	6.95559		6.38965	17.2653	9.68103	1.3775	13.386	1.09861	4.44353	6.82726e+08	0	4.00987
002125	2010	1	28740246	18	0.078	0.0465	0.021672	0.580354	1059	724157	0.139403	1	0.5832	0	0	0		0.122466	0	0	002125	6.96508		6.09239	17.1738	9.82369	1.3331	13.4928	1.38629	4.57368	7.66882e+08	0	3.74767
002125	2011	1	38293840	18	0.045	0.0504	0.018441	0.593942	1568	668485	0.080836	1	0.517	0	0	0		0.122466	0	0	002125	7.35756		6.10654	17.4608	9.96228	1.45233	13.4128	1.60944	4.62909	1.04818e+09	0	3.65335
002125	2014	1	15628800	18	0.059	0.0462	0.022218	0.796821	1348	1145958	-0.230185	1	0.4676	0	0	0		0.122466	0	1	002125	7.20638		5.86215	16.5646	10.2084	1.40011	13.9518	2.07944	4.4992	1.54475e+09	0	1.01174
002125	2016	1	37403512	18	0.037	0.0391	0.034246	0.501184	1205	1.80789e+06	0.021105	1	0.2951	0	0	0		0.122466	0	1	002125	7.09423		5.65415	17.4373	10.3483	1.2107	14.4077	2.30259	4.66295	2.17851e+09	0	1.71693
002125	2017	1	48058748	18	0.022	0.0383	0.034119	0.554594	1264	2.02284e+06	0.042821	1	0.2951	0	0	0		0.122466	2	1	002125	7.14204		5.63188	17.6879	10.4256	1.40859	14.52	2.3979	4.7275	2.55687e+09	0	1.87959
002125	2018	1	29570330	18	0.017	0.0445	0.033193	0.632338	1326	2394986	0.061426	1	0.2951	0	0	0		0.122466	2	1	002125	7.18992		5.64841	17.2023	10.4768	1.95142	14.6889	2.48491	4.90692	3.17575e+09	0	0.931129
002125	2019	1	45050512	18	0.012	0.0507	0.035686	0.659071	1300	2746094	0.056719	1	0.2993	0	1	0		0.122466	2	1	002125	7.17012		5.50138	17.6233	10.5414	2.17148	14.8257	2.56495	4.92441	3.56992e+09	0	1.26195
002127	2007	0		10	0.186	0.0028	0.066073	0.455402	2566	401349	0.108236	0			0	0		0.004551	0		002127	7.8501	1.2895	5.59791		10.2926	1.55794	12.9026	0		1.02986e+09	0
002127	2008	0		10	0.111	0.0052	0.054633	0.45496	2621	411087	0.055164	0	0.6399	1	0	0		0.004551	0	0	002127	7.87131	0.893829	5.4481		10.4094	1.48057	12.9266	0.693147	4.75609	1.07746e+09	0
002127	2009	0		10	0.069	0.0049	0.053053	0.404689	2404	451464	0.105514	0	0.6398	0	0	0		0.004551	0	0	002127	7.78489	0.668122	5.32725		10.5147	1.24885	13.0203	1.09861	4.74926	1.08532e+09	0
002136	2007	1		12	0.136	0.0563	0.025059	0.308197	519	655797	0.053469	0			0	0	2012	0.057898	0		002136	6.2519		6.85651		9.33079	1.27002	13.3936	0		3.40359e+08	0
002136	2008	1		12	0.111	0.0483	0.020758	0.484589	535	663546	-0.286887	1	0.3592	1	0	0	2012	0.057898	0	0	002136	6.28227		6.92475		9.44857	1.21296	13.4054	0.693147		3.54997e+08	0
002136	2009	1		12	0.094	0.0424	0.01952	0.520745	539	753005	0.059356	1	0.3592	0	0	0	2012	0.057898	0	0	002136	6.28972		6.43652		9.59015	1.011	13.5318	1.09861	4.26991	4.0587e+08	0.693147
002136	2010	1		12	0.041	0.0356	0.021672	0.463518	567	727471	0.120978	1	0.3592	0	0	0	2012	0.057898	0	0	002136	6.34036		6.227		9.78662	1.34717	13.4973	1.38629	4.48314	4.12476e+08	0
002136	2011	1		12	0.052	0.0305	0.018441	0.250997	586	1.45084e+06	0.088944	1	0.3091	0	0	0	2012	0.057898	0	0	002136	6.37332		6.16128		9.93644	1.4586	14.1877	1.60944	4.62193	8.5019e+08	0
002136	2012	1		12	0.064	0.0341	0.01413	0.312799	729	1.27195e+06	0.034392	1	0.3091	1	0	1	2012	0.057898	1	0	002136	6.59167		6.0217		10.0317	1.52235	14.0561	1.79176	4.55494	9.27251e+08	0
002136	2013	1		12	0.188	0.0284	0.026352	0.444338	713	1.50163e+06	-0.077551	1	0.3091	1	0	1	2012	0.057898	0	0	002136	6.56948		5.9574		10.1221	1.15923	14.2221	1.94591	4.39058	1.07067e+09	0
002136	2014	1	713319	12	0.074	0.0258	0.022218	0.428029	721	1.45037e+06	0.005469	1	0.3091	1	0	1	2012	0.057898	0	1	002136	6.58064		5.80181	13.4777	10.1952	1.53841	14.1873	2.07944	4.60187	1.04572e+09	0	0.0682135
002136	2015	1		12	0.075	0.0287	0.03118	0.511169	715	1.32989e+06	-0.289808	1	0.3091	1	0	1	2012	0.057898	0	1	002136	6.57228		5.99114		10.2368	1.41112	14.1006	2.19722	4.47479	9.50874e+08	0
002136	2016	1		12	0.161	0.0237	0.034246	0.464449	713	1.3587e+06	0.08443	1	0.3091	1	0	1	2012	0.057898	0	1	002136	6.56948		5.63981		10.3148	1.53365	14.122	2.30259	4.68133	9.6875e+08	0
002136	2017	1		12	0.084	0.0204	0.034119	0.304874	740	1338135	0.245428	1	0.3091	1	0	1	2012	0.057898	0	1	002136	6.60665		5.58518		10.4197	1.88188	14.1068	2.3979	4.8682	9.9022e+08	0
002136	2018	1		12	0.054	0.027	0.033193	0.223689	728	1.25562e+06	0.066629	1	0.3091	1	0	1	2012	0.057898	0	1	002136	6.5903		5.63741		10.5337	2.04149	14.0431	2.48491	4.80374	9.14095e+08	0
002136	2019	1		12	0.068	0.0238	0.035686	0.200417	708	1.27798e+06	0.046047	0	0.3	1	0	1	2012	0.057898	0	1	002136	6.56244		5.55176		10.5839	2.15671	14.0608	2.56495	4.78766	9.04811e+08	0
002143	2007	0		23	0.181	0.0328	0.224219	0.492414	3800	265912	0.099625	0			0	0	2013	0.362006	0		002143	8.24276		5.67344		9.2933	1.07547	12.5852	0		1.01047e+09	0
002143	2008	0		23	0.135	0.0297	0.209947	0.488753	2794	357852	0.014283	0	0.3335	0	0	0	2013	0.362006	0	0	002143	7.93523		5.44404		9.43044	0.91328	12.7879	0.693147		9.99837e+08	0
002143	2009	0		23	0.062	0.0247	0.195732	0.587008	2931	466914	0.015477	0	0.3335	0	0	0	2013	0.362006	0	0	002143	7.9831	0.738248	5.28417		9.52362	0.550032	13.0539	1.09861		1.36853e+09	0
002143	2010	0		23	0.038	0.0295	0.145468	0.611231	4177	359177	-0.050942	0	0.3023	0	0	0	2013	0.362006	0	0	002143	8.33735	0.828482	5.12283		9.70376	0.503775	12.7916	1.38629		1500281956	0
002143	2011	0		23	0.073	0.0355	0.168615	0.586587	3091	524942	0.127847	0	0.3023	0	0	0	2013	0.362006	0	0	002143	8.03625	0.621802	4.87011		9.84966	0.46752	13.171	1.60944		1.62259e+09	0
002143	2012	0		23	0.043	0.0358	0.15464	0.674174	2836	714429	0.020846	0	0.3023	0	0	0	2013	0.362006	0	0	002143	7.95015	0.629195	4.6464		9.94985	0.806366	13.4792	1.79176		2.02612e+09	0
002143	2013	0		23	0.068	0.0314	0.126843	0.679718	2785	655760	-0.0517	0	0.3023	0	0	1	2013	0.362006	0	0	002143	7.932	0.573872	4.46121		10.0227	0.901907	13.3935	1.94591		1.82629e+09	0
002143	2014	0		23	0.078	0.0287	0.125989	0.446256	585	3416815	0.344579	0	0.6374	0	0	1	2013	0.362006	4	0	002143	6.37161	0.0927313	3.88559		10.0886	0.19069	15.0442	2.07944		1.99884e+09	0
002144	2007	0		11	0.11	0.0012	0.066073	0.330886	436	1.01564e+06	0.070939	0			0	0		0.006735	0		002144	6.07764		5.52538		10.3746	0.166284	13.831	0		4.42817e+08	0
002144	2008	0		11	0.064	0.0008	0.054633	0.331378	439	997485	0.023839	0	0.3518	1	0	0		0.006735	0	0	002144	6.0845		5.40884		10.4478	-0.0902641	13.813	0.693147	4.21938	4.37896e+08	0
002144	2009	0		11	0.08	0.0008	0.053053	0.323652	441	983728	0.038523	0	0.3518	1	0	0		0.006735	0	0	002144	6.08905		5.28623		10.5211	-0.250706	13.7991	1.09861	4.24411	4.33824e+08	0
002144	2010	0	1.09536e+06	11	0.041	0.0007	0.049922	0.23922	459	3.25108e+06	0.035377	0	0.2495	1	0	0		0.006735	0	0	002144	6.12905	0.17614	5.00427	13.9066	10.6347	-0.222343	14.9945	1.38629	4.41467	1.49225e+09	0	0.0734035
002144	2011	0	1.80619e+06	11	0.051	0.0035	0.04471	0.243966	698	2.08865e+06	0.063638	0	0.2495	0	0	0		0.006735	0	0	002144	6.54822	0.246442	4.74171	14.4067	10.7108	-0.0632019	14.552	1.60944	4.5807	1.45787e+09	0	0.123892
002144	2012	0	2.15316e+06	11	0.077	0.0047	0.041329	0.181328	735	2.08794e+06	0.091507	0	0.2495	1	0	0		0.006735	0	0	002144	6.59987	0.32785	4.51203	14.5824	10.7448	0.0706875	14.5517	1.79176	4.64152	1.53464e+09	0	0.140304
002144	2013	0	1.8971e+06	11	0.148	0.0063	0.040023	0.146251	712	3.06099e+06	0.043691	0	0.2136	1	0	0		0.006735	0	0	002144	6.56808	0.405549	4.38623	14.4558	10.7875	-0.0835655	14.9342	1.94591	4.6145	2.17943e+09	0	0.0870459
002144	2014	0	23757680	11	0.165	0.0068	0.047994	0.215098	707	3.09949e+06	0.068361	0	0.2136	1	0	0		0.006735	0	0	002144	6.56103	0.321757	4.13599	16.9834	10.8187	-0.225158	14.9467	2.07944	4.56586	2.19134e+09	0	1.08416
002144	2015	0	1.3026e+06	11	0.137	0.0081	0.064877	0.176711	721	2.87275e+06	0.073183	0	0.2136	0	0	0		0.006735	0	0	002144	6.58064	0.229996	4.04662	14.0799	10.8724	-0.251199	14.8708	2.19722	4.5172	2.07125e+09	0	0.0628893
002144	2016	0	1.49307e+06	11	0.132	0.008	0.089958	0.173494	721	2.8498e+06	0.059434	0	0.2136	1	0	0		0.006735	0	1	002144	6.58064	0.336231	3.8048	14.2163	10.9211	-0.223942	14.8628	2.30259	4.57782	2.05471e+09	0	0.0726658
002144	2017	0	1443714	11	0.071	0.0073	0.097637	0.16658	677	2.99182e+06	0.057205	0	0.2136	1	0	0		0.006735	0	1	002144	6.51767	0.398285	3.81316	14.1827	10.9872	0.125745	14.9114	2.3979	4.6383	2.02546e+09	0	0.0712782
002144	2018	0	1.16628e+06	11	0.059	0.0034	0.079548	0.141832	675	2.8791e+06	0.054562	0	0.22	1	0	0		0.006735	0	1	002144	6.51471	0.55042	3.71597	13.9693	11.0489	0.406384	14.873	2.48491	4.66421	1.94339e+09	0	0.0600124
002144	2019	0	886373	11	0.053	0.0033	0.092163	0.11189	605	3.21185e+06	0.047842	0	0.22	1	0	0		0.006735	0	1	002144	6.40523	0.610679	3.46883	13.6949	11.0785	0.238342	14.9824	2.56495	4.64579	1.94317e+09	0	0.0456149
002145	2007	1		27	0.522	0.0579	0.025059	0.380616	1116	1.00605e+06	0.025393	0			0	0	2013	2.22017	0		002145	7.01751		6.82775		9.24126	1.67836	13.8215	0		1.12275e+09	0
002145	2008	1		27	0.366	0.0662	0.020758	0.534565	1132	812299	-0.639142	1	0.4025	0	0	0	2013	2.22017	0	0	002145	7.03174		7.01302		9.24126	1.40677	13.6076	0.693147		9.19522e+08	0
002145	2012	1		27	0.379	0.0782	0.01413	0.662738	961	541841	0.01047	0	0.1579	0	0	0		1.79544	0	0	002145	6.86797		6.06104		9.5941	1.11551	13.2027	1.79176	4.28548	5.20709e+08	0
002145	2013	1	124041	27	0.302	0.0837	0.026352	0.604181	2847	1.05558e+06	0.014097	0	0.2955	0	0	0		1.79544	0	0	002145	7.95402	0.212604	5.7422	11.7284	9.67602	2.10389	13.8696	1.94591	4.8297	3.00525e+09	0	0.00412747
002145	2014	1	12437725	27	0.275	0.0662	0.022218	0.592381	3123	1.24403e+06	0.01931	0	0.2692	0	0	0		1.79544	3	1	002145	8.04655	0.11052	5.58556	16.3362	9.73779	2.15014	14.0339	2.07944	4.87684	3.88509e+09	0	0.32014
002145	2015	1	18798890	27	0.065	0.0538	0.03118	0.507919	2540	1886152	-0.053602	0	0.3669	0	0	0		1.79544	0	1	002145	7.83992	0.381873	5.76127	16.7493	9.73151	2.18753	14.45	2.19722	4.84472	4.79083e+09	0.693147	0.392393
002145	2016	1	18547344	27	0.172	0.0491	0.034246	0.509407	2388	2.18842e+06	0.032799	0	0.37	1	0	0		1.79544	0	1	002145	7.77821	0.117006	5.50827	16.7358	9.77247	2.32794	14.5987	2.30259	5.01027	5.22595e+09	0	0.354909
002145	2017	1	2014089	27	0.106	0.047	0.034119	0.474157	2251	2.5318e+06	0.129653	0	0.3704	1	0	0		1.79544	0	1	002145	7.71913	0.340004	5.44768	14.5157	9.81771	2.78785	14.7444	2.3979	5.26845	5.69909e+09	0	0.0353405
002145	2018	1	1.74524e+06	27	0.084	0.0673	0.033193	0.412818	2307	2.37113e+06	0.12548	0	0.3705	1	0	0		1.79544	0	1	002145	7.7437	0.131232	5.46414	14.3724	9.90078	2.95093	14.6789	2.48491	5.24756	5.4702e+09	0	0.0319045
002145	2019	1	1450959	27	0.056	0.0644	0.035686	0.428317	2390	2.40016e+06	0.131409	0	0.2137	1	0	0		1.79544	0	1	002145	7.77905	0.355776	5.31572	14.1877	9.95337	3.10198	14.691	2.56495	5.28944	5.73638e+09	0	0.025294
002149	2007	1	72076.7	26	0.149	0.0931	0.114603	0.403491	661	968805	0.089281	0			0	0		1.62889	0		002149	6.49375		5.85893	11.1855	9.51834	1.18355	13.7838	0		6.4038e+08	0	0.0112553
002149	2008	1	61896.7	26	0.126	0.0808	0.141873	0.530962	810	1.09331e+06	0.082695	1	0.4695	0	0	0		1.62889	0	0	002149	6.69703		5.76943	11.0332	9.68782	1.36246	13.9047	0.693147	4.57886	8.85578e+08	0	0.00698941
002149	2009	1	157413	26	0.221	0.0887	0.115784	0.547254	1216	1.68007e+06	0.034798	1	0.3815	0	0	0		1.62889	0	0	002149	7.10332		6.3463	11.9666	9.78875	1.40441	14.3343	1.09861	4.56458	2.04296e+09	0	0.00770514
002149	2010	1	208989	26	0.295	0.098	0.136014	0.568874	1235	1.96225e+06	0.045018	1	0.3815	0	0	0		1.62889	0	0	002149	7.11883		5.68038	12.25	9.95518	1.6534	14.4896	1.38629	4.78627	2.42337e+09	0	0.00862389
002149	2011	1	118577	26	0.168	0.1114	0.123612	0.635031	1282	2.12903e+06	-0.028362	1	0.3647	0	0	0		1.62889	0	0	002149	7.15618		5.42318	11.6833	10.1043	1.68367	14.5712	1.60944	4.85225	2.72942e+09	0	0.0043444
002149	2012	1	278714	26	0.166	0.1056	0.135235	0.603796	1266	2.07072e+06	0.026196	1	0.3647	0	0	0		1.62889	0	0	002149	7.14362		5.11247	12.5379	10.22	1.58848	14.5434	1.79176	4.84435	2.62154e+09	0	0.0106317
002149	2013	1	243359	26	0.229	0.1063	0.135026	0.620649	1326	2098678	0.023143	1	0.3647	0	0	0		1.62889	0	0	002149	7.18992		4.91039	12.4023	10.3041	1.28932	14.5568	1.94591	4.76687	2.78285e+09	0	0.00874498
002149	2014	1	209022	26	0.168	0.0859	0.124408	0.62709	1379	2.1007e+06	0.006223	1	0.3647	0	0	0		1.62889	0	0	002149	7.22911		4.87377	12.2502	10.3725	1.5005	14.5578	2.07944	4.832	2.89687e+09	0	0.00721544
002149	2015	1	174685	26	0.14	0.0906	0.15686	0.656657	1432	2001881	-0.173239	1	0.3519	0	0	0		1.62889	0	0	002149	7.26683		4.91677	12.0707	10.3856	1.3984	14.5096	2.19722	4.65712	2.86669e+09	0	0.00609359
002149	2016	1	140347	26	0.093	0.0672	0.144959	0.419957	1415	2.35175e+06	0.012462	1	0.2889	0	0	0		1.62889	1	0	002149	7.25488		4.85852	11.8519	10.4275	1.44194	14.6707	2.30259	4.82281	3.32772e+09	0.693147	0.00421751
002149	2017	1	106010	26	0.07	0.0709	0.146383	0.427696	1423	2.50787e+06	0.030463	1	0.2889	0	0	0		1.62889	0	1	002149	7.26052		4.79705	11.5713	10.5236	1.77135	14.7349	2.3979	4.95852	3.5687e+09	0	0.00297053
002149	2018	1	187057	26	0.06	0.0916	0.095989	0.453694	1433	2.70227e+06	0.033538	1	0.2889	0	0	0		1.62889	1	1	002149	7.26753		4.77648	12.1392	10.6046	1.89372	14.8096	2.48491	5.01845	3.87235e+09	0	0.00483058
002149	2019	1	5.27064e+06	26	0.098	0.1021	0.122086	0.518602	1428	3099301	0.034168	1	0.2889	0	0	0		1.62889	0	1	002149	7.26403		4.75501	15.4777	10.6466	2.04333	14.9467	2.56495	5.09547	4.4258e+09	0	0.119089
002157	2007	0	963128	14	0.13	0.02	0.224219	0.505334	1661	479458	0.09094	0			0	0		0.058991	0		002157	7.41517		5.66825	13.7779	9.37237	0.931239	13.0804	0		7.96381e+08	0	0.120938
002157	2008	0	4.23181e+06	14	0.064	0.0241	0.209947	0.519365	1917	484112	0.08721	0	0.4541	0	0	0		0.058991	0	0	002157	7.55852		5.44521	15.2581	9.48964	1.19661	13.0901	0.693147	5.03618	9.28044e+08	0	0.455993
002157	2009	0	7.48293e+06	14	0.047	0.0277	0.195732	0.64283	2920	623957	0.127782	0	0.4541	0	0	0		0.058991	0	0	002157	7.97934		5.2851	15.8281	9.58514	1.55955	13.3438	1.09861	5.22815	1.82195e+09	0	0.410709
002157	2010	0	12782462	14	0.06	0.0288	0.145468	0.568581	6267	450647	0.06314	0	0.3984	0	0	0		0.058991	0	0	002157	8.74305		5.08514	16.3636	9.75522	1.7969	13.0184	1.38629	5.38929	2.82421e+09	0	0.452604
002157	2011	0	17007500	14	0.049	0.0334	0.168615	0.589318	9808	326024	0.114905	0	0.3984	0	0	0		0.058991	0	0	002157	9.19095		4.82463	16.6492	9.912	1.93384	12.6947	1.60944	5.51637	3.19764e+09	0	0.531877
002157	2012	0	22872820	14	0.027	0.036	0.15464	0.696112	13784	324057	0.078186	0	0.4026	0	0	0		0.058991	0	0	002157	9.53126		4.62226	16.9455	9.98613	2.36265	12.6887	1.79176	5.58832	4.4668e+09	0	0.512063
002157	2013	0	29213962	14	0.097	0.0314	0.126843	0.749775	14220	420798	-0.030766	0	0.4071	0	0	0		0.058991	1	0	002157	9.5624		4.44813	17.1902	10.0708	2.38142	12.9499	1.94591	5.64806	5.98375e+09	0	0.488221
002157	2014	0	40214832	14	0.072	0.0312	0.125989	0.668851	14253	513012	0.020452	0	0.2943	0	0	0		0.058991	1	0	002157	9.56472		4.22029	17.5097	10.138	2.42631	13.1481	2.07944	5.67635	7.31196e+09	0	0.549987
002157	2015	0	38705784	14	0.085	0.0291	0.123121	0.636224	13797	707655	0.09946	0	0.2901	0	0	0		0.058991	2	0	002157	9.53221		4.21104	17.4715	10.1902	2.39297	13.4697	2.19722	5.6988	9.76352e+09	0	0.396433
002157	2016	0	58411080	14	0.056	0.0303	0.163177	0.492688	16228	755420	0.180055	0	0.2462	0	0	0		0.058991	3	0	002157	9.69449		4.06374	17.883	10.2593	2.42648	13.535	2.30259	5.77511	1.22589e+10	0	0.476477
002157	2017	0	96804744	14	0.05	0.0252	0.16956	0.596666	16995	977684	0.083244	0	0.201	0	0	0		0.058991	0	0	002157	9.74067		4.07478	18.3882	10.3303	2.68833	13.7929	2.3979	5.80253	1.66157e+10	0	0.582609
002157	2018	0	105879568	14	0.082	0.0228	0.10873	0.680223	16465	1.29521e+06	0.029856	0	0.1981	0	0	0		0.058991	1	1	002157	9.70899		4.02791	18.4778	10.426	2.95862	14.0742	2.48491	5.84165	2.13256e+10	1.38629	0.49649
002157	2019	0	131696800	14	0.074	0.0201	0.126814	0.67649	23853	1.2926e+06	0.175344	0	0.2153	0	0	0		0.058991	1	1	002157	10.0797		3.79502	18.696	10.4789	3.00062	14.0722	2.56495	5.89083	3.08325e+10	0	0.427137
002160	2007	1		10	0.186	0.0028	0.114603	0.501752	738	1729356	0.063059	0			0	0			1		002160	6.60394	0.267637	5.90571		10.2926	2.36718	14.3633	0		1.27626e+09	0
002160	2008	1		10	0.111	0.0052	0.141873	0.587383	750	1.96371e+06	0.009579	0	0.396	0	0	0			1	0	002160	6.62007	0.415687	5.80486		10.4094	2.0593	14.4903	0.693147	4.84608	1.47278e+09	0
002160	2009	1	1.06944e+06	10	0.069	0.0049	0.115784	0.569235	745	1.94202e+06	0.008474	0	0.396	0	0	0			1	0	002160	6.61338	0.0188675	5.82422	13.8827	10.5147	1.89802	14.4792	1.09861	4.77933	1.44681e+09	0	0.0739176
002160	2010	1	702778	10	0.039	0.0051	0.136014	0.564569	675	2.24829e+06	0.067822	0	0.39	0	0	0			0	0	002160	6.51471	0.0811741	5.47576	13.4628	10.6521	2.1549	14.6257	1.38629	5.00091	1.5176e+09	0	0.0463085
002160	2011	1	336111	10	0.054	0.0052	0.123612	0.62769	684	2.5841e+06	0.009071	0	0.39	0	0	0			0	0	002160	6.52796	0.408431	5.28289	12.7252	10.7474	2.0583	14.7649	1.60944	5.00927	1.76753e+09	0	0.0190159
002160	2012	1	115014	10	0.065	0.0058	0.135235	0.713908	636	3.2258e+06	-0.117991	0	0.39	0	0	0			0	0	002160	6.4552	0.321103	5.11028	11.6528	10.8051	2.00606	14.9867	1.79176	4.9664	2.05161e+09	0	0.00560606
002160	2013	1	87341.8	10	0.091	0.0053	0.135026	0.765066	577	3.8937e+06	-0.112177	0	0.39	0	0	0			0	0	002160	6.35784	0.291549	4.99919	11.3776	10.8732	1.86323	15.1749	1.94591	4.95827	2.24667e+09	0	0.00388762
002160	2015	1	1.71623e+06	10	0.085	0.0053	0.15686	0.499312	1087	4.33459e+06	0.050197	0	0.2496	0	0	0			0	0	002160	6.99118	0.334823	4.72831	14.3556	11.0019	2.17159	15.2821	2.19722	5.10713	4.7117e+09	0	0.0364249
002160	2016	1	2.01796e+06	10	0.097	0.0048	0.144959	0.44153	1692	3.37093e+06	0.04918	0	0.2542	0	0	0			0	0	002160	7.43367	0.303224	4.68055	14.5176	11.0529	2.42749	15.0307	2.30259	5.18502	5.70362e+09	0	0.0353803
002160	2017	1	1.29737e+06	10	0.049	0.0062	0.146383	0.49702	1461	4466704	0.051973	0	0.2543	0	0	0			2	0	002160	7.28688	0.327482	4.69941	14.0758	11.1362	2.7498	15.3122	2.3979	5.28346	6.52585e+09	0	0.0198804
002160	2018	1	1.18685e+06	10	0.08	0.0056	0.095989	0.546238	1456	4395134	-0.148138	0	0.2451	0	0	0			0	0	002160	7.28345	0.235832	4.68445	13.9868	11.1929	2.84419	15.296	2.48491	5.29493	6.39932e+09	0	0.0185466
002160	2019	1	1.07634e+06	10	0.057	0.0047	0.122086	0.495726	1957	3066789	0.007264	0	0.2331	0	0	0			1	0	002160	7.57917	0.307259	4.69554	13.8891	11.2162	2.88792	14.9361	2.56495	5.27882	6.00171e+09	0	0.0179339
002162	2007	0	421979	9	0.123	0.005	0.111979	0.36703	1685	876862	0.066302	0			0	0	2012	0.004442	0		002162	7.42952	0.857469	8.50416	12.9527	10.9359	2.42744	13.6841	0		1.47751e+09	0	0.0285601
002162	2008	0	175556	9	0.068	0.0076	0.119722	0.445656	1626	1.02851e+06	0.036388	0	0.5201	1	0	0	2012	0.004442	0	0	002162	7.39388	0.858512	8.21503	12.0757	10.9644	2.14899	13.8436	0.693147	4.67556	1.67235e+09	0	0.0104976
002162	2009	0	152406	9	0.042	0.0023	0.085406	0.47785	1785	947582	0.028305	0	0.5201	1	0	0	2012	0.004442	0	0	002162	7.48717	0.675009	8.21136	11.9343	11.0159	2.22553	13.7617	1.09861	4.68849	1.69143e+09	0	0.00901045
002162	2010	0	240630	9	0.051	0.0011	0.103421	0.512812	1670	1.10339e+06	0.03741	0	0.4985	1	0	0	2012	0.004442	0	0	002162	7.42058	0.430738	8.04125	12.391	11.073	2.01067	13.9139	1.38629	4.72953	1.84266e+09	0	0.0130588
002162	2011	0	474209	9	0.03	0.0024	0.100196	0.635235	1484	1.28488e+06	-0.261712	0	0.4817	1	0	0	2012	0.004442	2	0	002162	7.3025	0.506453	8.03055	13.0694	11.1101	1.88272	14.0662	1.60944	4.62146	1.90677e+09	0	0.0248698
002162	2012	0	389893	9	0.054	0.0008	0.075856	0.722203	893	2.08666e+06	-0.400969	0	0.4733	1	1	1	2012	0.004442	2	1	002162	6.79459	0.200287	7.82459	12.8736	11.1277	1.87989	14.5511	1.79176	4.69598	1.86339e+09	0	0.0209239
002162	2014	0	3149152	9	0.072	0.0006	0.07176	0.634306	970	2.29364e+06	0.017846	0	0.4962	1	0	1	2012	0.004442	0	1	002162	6.8773	0.519868	7.62239	14.9626	11.2209	1.49646	14.6456	2.07944	4.7323	2.22483e+09	0	0.141546
002162	2015	0	4.52878e+06	9	0.085	0.0002	0.128614	0.619012	857	2.50132e+06	0.01767	0	0.4962	1	0	1	2012	0.004442	0	1	002162	6.75344	0.434219	7.44827	15.326	11.263	1.18304	14.7323	2.19722	4.6421	2.14363e+09	0	0.211267
002162	2016	0	3902110	9	0.195	0.0002	0.110721	0.586805	881	2.33721e+06	0.020194	0	0.4692	1	0	1	2012	0.004442	0	1	002162	6.78106	0.403385	7.34099	15.177	11.3337	1.20257	14.6645	2.30259	4.6997	2.05908e+09	0	0.189507
002162	2017	0	5.01017e+06	9	0.146	0.0002	0.122589	0.581206	900	2.3502e+06	0.023046	0	0.4673	1	0	1	2012	0.004442	1	0	002162	6.80239	0.30698	7.39338	15.427	11.4134	1.43442	14.67	2.3979	4.75925	2.11518e+09	0	0.236867
002162	2018	0	5.4285e+06	9	0.023	0.0002	0.149454	0.582459	931	2.4448e+06	0.026089	0	0.4673	1	0	1	2012	0.004442	0	1	002162	6.83626	0.241963	7.46938	15.5072	11.483	1.63752	14.7095	2.48491	4.80774	2.27611e+09	0.693147	0.238499
002162	2019	0	4575005	9	0.082	0.0002	0.155244	0.575883	917	2.55218e+06	0.038735	0	0.4683	1	0	1	2012	0.004442	1	0	002162	6.82111	0.113359	7.36266	15.3361	11.5097	1.70696	14.7525	2.56495	4.89241	2.34035e+09	0	0.195484
002165	2007	1		10	0.186	0.0028	0.025059	0.353215	533	1.2029e+06	0.138329	0			0	0		0.02525	0		002165	6.27852		6.79258		10.2926	2.04001	14.0002	0		6.41144e+08	0
002165	2008	1		10	0.111	0.0052	0.020758	0.279502	606	1.0614e+06	0.149664	0	0.2672	0	0	0		0.02525	0	0	002165	6.40688		6.51308		10.4094	2.0227	13.8751	0.693147	4.6973	6.43209e+08	1.09861
002165	2009	1		10	0.069	0.0049	0.01952	0.300752	703	1.08798e+06	0.193425	0	0.2672	1	0	0		0.02525	0	0	002165	6.55536		6.31923		10.5147	1.90668	13.8998	1.09861	4.7412	7.64849e+08	0
002165	2010	1		10	0.039	0.0051	0.021672	0.465103	741	1.54577e+06	0.155431	0	0.2672	0	0	0		0.02525	0	0	002165	6.608	0.0111057	6.18322		10.6521	2.21389	14.251	1.38629	4.8719	1.14541e+09	0
002165	2011	1		10	0.054	0.0052	0.018441	0.399305	799	1.92357e+06	0.085315	0	0.2511	0	0	0		0.02525	0	0	002165	6.68336	0.0842032	6.17465		10.7474	2.31142	14.4697	1.60944	4.93406	1.53693e+09	0.693147
002165	2012	1		10	0.065	0.0058	0.01413	0.433498	906	1.94448e+06	0.080498	0	0.2495	0	0	0		0.02525	0	0	002165	6.80904	0.231653	5.94476		10.8051	2.3184	14.4805	1.79176	4.92501	1.7617e+09	0
002165	2013	1		10	0.091	0.0053	0.026352	0.458104	913	2.00878e+06	0.040851	0	0.2409	0	0	0		0.02525	1	0	002165	6.81674	0.251614	5.84484		10.8732	2.38087	14.513	1.94591	4.9891	1.83402e+09	0
002165	2014	1		10	0.069	0.0053	0.022218	0.419675	870	2.05191e+06	0.09254	0	0.242	0	0	0		0.02525	0	0	002165	6.76849	0.265853	5.70831		10.9285	2.45066	14.5343	2.07944	5.04402	1.78516e+09	0
002165	2015	1		10	0.085	0.0053	0.03118	0.390035	903	1.98503e+06	0.096143	0	0.2429	0	0	0		0.02525	0	0	002165	6.80572	0.181149	5.76089		11.0019	2.30993	14.5011	2.19722	4.99226	1.79248e+09	0
002165	2016	1		10	0.097	0.0048	0.034246	0.36394	985	2.53652e+06	0.081192	0	0.28	1	0	0		0.02525	1	0	002165	6.89264	0.20332	5.58169		11.0529	2.29411	14.7463	2.30259	4.97429	2.49847e+09	0
002165	2017	1		10	0.049	0.0062	0.034119	0.457836	1097	2.67252e+06	0.026319	0	0.28	1	0	0		0.02525	0	1	002165	7.00033	0.0493848	5.68029		11.1362	2.62473	14.7985	2.3979	5.01323	2.93175e+09	0.693147
002165	2018	1		10	0.08	0.0056	0.033193	0.585294	1178	3.0865e+06	0.019382	0	0.28	0	0	0		0.02525	0	0	002165	7.07157	0.0845715	5.65817		11.1929	2.93559	14.9425	2.48491	5.06726	3.6359e+09	0
002165	2019	1		10	0.057	0.0047	0.035686	0.587764	1296	2.94606e+06	0.057015	0	0.28	0	0	0		0.02525	0	0	002165	7.16704	0.0512792	5.49194		11.2162	2.90252	14.896	2.56495	5.08077	3.8181e+09	0
002167	2007	1		19	0.142	0.0082	0.025059	0.31146	158	1.97197e+06	0.097393	0			0	0		0.055658	2		002167	5.06259	0.760109	6.63371		10.2947	0.428966	14.4945	0		3.11572e+08	0
002167	2008	1		19	0.104	0.0095	0.020758	0.47335	255	1767453	0.106723	0	0.3225	0	0	0		0.055658	0	0	002167	5.54126	0.928024	6.38667		10.3612	0.39085	14.385	0.693147	4.1339	4.50701e+08	0
002167	2009	1		19	0.055	0.0091	0.01952	0.465577	265	3.88452e+06	0.054828	0	0.2611	0	0	0		0.055658	0	0	002167	5.57973	0.611941	6.29886		10.4333	0.663289	15.1725	1.09861	4.28794	1.0294e+09	0
002167	2010	1		19	0.065	0.0046	0.021672	0.558689	577	2.35593e+06	0.075931	0	0.2611	0	0	0		0.055658	0	0	002167	6.35784	0.501957	6.03047		10.5248	0.758608	14.6724	1.38629	4.38688	1.35937e+09	0
002167	2011	1		19	0.03	0.0095	0.018441	0.313469	780	2.85748e+06	0.06226	0	0.2399	0	0	0		0.055658	1	0	002167	6.65929	0.0412082	5.8394		10.5871	0.863391	14.8655	1.60944	4.59626	2.22883e+09	0
002167	2012	1		19	0.048	0.0084	0.01413	0.490695	710	4.28531e+06	0.00597	0	0.2399	0	0	0		0.055658	1	0	002167	6.56527	0.226255	5.89273		10.6047	1.18217	15.2707	1.79176	4.4916	3.04257e+09	0
002167	2013	1		19	0.051	0.0117	0.026352	0.546931	931	3.29827e+06	-0.050863	1	0.1566	0	0	0		0.055658	0	0	002167	6.83626	0.0318868	5.87756		10.6516	1.21687	15.0089	1.94591	4.4089	3.07069e+09	0
002167	2014	1		19	0.055	0.0144	0.022218	0.536617	929	3.18248e+06	0.00274	1	0.1566	0	0	0		0.055658	0	0	002167	6.83411	0.311048	5.62128		10.6966	1.46071	14.9732	2.07944	4.63055	2.95652e+09	0
002167	2015	1	130449	19	0.047	0.0127	0.03118	0.629437	913	2.96804e+06	-0.26494	1	0.1566	0	0	0		0.055658	3	0	002167	6.81674	0.21142	5.79923	11.7787	10.7573	1.17409	14.9034	2.19722		2.70982e+09	0	0.00481393
002167	2016	1	102185	19	0.033	0.0122	0.144959	0.616608	926	2.91841e+06	0.023674	1	0.1566	0	0	0		0.055658	0	0	002167	6.83087	0.433926	4.49927	11.5345	10.8092	0.949792	14.8865	2.30259	4.66316	2.70244e+09	0	0.00378121
002167	2017	1	76095.4	19	0.046	0.0096	0.146383	0.664229	900	3.30496e+06	-0.037932	1	0.1566	0	0	0		0.055658	0	1	002167	6.80239	0.56384	4.56509	11.2397	10.8836	1.13184	15.0109	2.3979	4.63686	2.97447e+09	0	0.00255829
002167	2018	1	139628	19	0.026	0.009	0.095989	0.588013	878	2.77808e+06	0.010192	1	0.1566	0	0	0		0.055658	0	1	002167	6.77765	0.314861	4.49583	11.8467	10.9319	0.548913	14.8373	2.48491	4.42763	2.43915e+09	0	0.00572445
002167	2019	1	113538	19	0.028	0.0076	0.122086	0.641057	841	2639270	-0.241944	0	0.1566	0	0	0		0.055658	0	1	002167	6.73459	0.3494	4.63008	11.6399	10.964	0.605157	14.786	2.56495	4.34688	2.21963e+09	0	0.0051152
002170	2007	1		19	0.142	0.0082	0.025059	0.32848	2311	324535	0.125527	0			0	0		0.185877	0		002170	7.74544		6.82874		10.2947	2.94567	12.6901	0		7.50001e+08	0
002170	2008	1	198178	19	0.104	0.0095	0.020758	0.35027	2565	335428	0.119531	0	0.3351	0	0	0		0.185877	0	0	002170	7.84971		6.54168	12.1969	10.3612	2.77657	12.7232	0.693147	4.85251	8.60372e+08	0	0.0230339
002170	2009	1	1.68099e+06	19	0.055	0.0091	0.01952	0.244621	2361	311395	0.022067	0	0.3351	0	0	0		0.185877	0	0	002170	7.76684		6.48698	14.3349	10.4333	2.48569	12.6488	1.09861	4.74701	7.35204e+08	0	0.228643
002170	2010	1	1475617	19	0.065	0.0046	0.021672	0.15719	2065	387153	0.158644	0	0.3351	0	0	0		0.185877	0	0	002170	7.63289		6.18102	14.2046	10.5248	2.30966	12.8666	1.38629	4.84245	7.99471e+08	0	0.184574
002170	2011	1	1.27024e+06	19	0.03	0.0095	0.018441	0.307387	2080	533341	0.083961	0	0.3351	0	0	0		0.185877	1	0	002170	7.64012		6.37458	14.0547	10.5871	2.62142	13.1869	1.60944	4.99448	1.10935e+09	0	0.114503
002170	2012	1	1.32859e+06	19	0.048	0.0084	0.01413	0.252168	1986	935417	0.065002	0	0.2805	0	0	0		0.185877	0	0	002170	7.59388		6.01901	14.0996	10.6047	2.62979	13.7487	1.79176	4.97108	1.85774e+09	0	0.0715163
002170	2013	1	1.11771e+06	19	0.051	0.0117	0.026352	0.411467	1990	1251357	0.094915	0	0.283	0	1	0		0.185877	0	0	002170	7.59589		5.8242	13.9268	10.6516	2.47409	14.0397	1.94591	4.98519	2.4902e+09	0	0.0448844
002170	2014	1	18677850	19	0.055	0.0144	0.022218	0.488893	2460	1.27374e+06	0.118222	0	0.283	0	1	0		0.185877	11	0	002170	7.80792		5.65996	16.7428	10.6966	2.50939	14.0575	2.07944	5.03538	3.13339e+09	1.09861	0.596091
002170	2015	1	33820104	19	0.047	0.0127	0.03118	0.506615	2790	1.39794e+06	0.08309	0	0.2748	0	1	0		0.185877	23	0	002170	7.9338		5.76326	17.3366	10.7573	2.46763	14.1505	2.19722	4.99149	3.90026e+09	1.09861	0.867124
002170	2016	1	50608616	19	0.033	0.0122	0.034246	0.50597	2620	1.59363e+06	0.031229	0	0.2707	1	1	0		0.185877	42	0	002170	7.87093		5.58636	17.7396	10.8092	2.35294	14.2815	2.30259	4.9793	4.17531e+09	1.09861	1.21209
002170	2017	1	2.30105e+06	19	0.046	0.0096	0.034119	0.583593	2799	1644808	-0.055158	0	0.2898	0	1	0		0.185877	26	0	002170	7.93702		5.67822	14.6489	10.8836	2.57941	14.3131	2.3979	4.94403	4.60382e+09	0	0.0499813
002170	2018	1	1.02703e+06	19	0.026	0.009	0.033193	0.458393	2563	1.37842e+06	0.004918	0	0.2908	0	1	0		0.185877	22	1	002170	7.84893		5.65452	13.8422	10.9319	2.83278	14.1364	2.48491	5.01261	3532884490	0.693147	0.0290707
002170	2019	1	470349	19	0.028	0.0076	0.035686	0.487673	2407	1.56283e+06	0.015908	0	0.2908	0	1	0		0.185877	17	1	002170	7.78614		5.54443	13.0612	10.964	2.90174	14.262	2.56495	5.03425	3.76173e+09	1.09861	0.0125035
002171	2007	1	10541.7	12	0.136	0.0563	0.114603	0.388528	1805	561958	0.100596	0			0	0	2012	0.030442	0		002171	7.49832		5.95364	9.26309	9.33079	2.85863	13.2392	0		1.01433e+09	0	0.00103927
002171	2008	1	11201.8	12	0.111	0.0483	0.141873	0.287966	2195	366443	-0.076259	0	0.631	0	0	0	2012	0.030442	0	0	002171	7.69394		5.89414	9.32383	9.44857	2.70124	12.8116	0.693147	4.97161	8.04343e+08	0	0.00139266
002171	2009	1	22271.8	12	0.094	0.0424	0.115784	0.331411	2274	403270	0.067148	0	0.631	0	0	0	2012	0.030442	0	0	002171	7.7293	0.788435	5.8795	10.0111	9.59015	2.51935	12.9074	1.09861	4.91837	9.17035e+08	0	0.00242867
002171	2010	1	9921.58	12	0.041	0.0356	0.136014	0.371468	2241	492786	0.122738	0	0.631	0	0	0	2012	0.030442	0	0	002171	7.71468	0.473615	5.48655	9.20247	9.78662	2.61393	13.1078	1.38629	5.06403	1.10433e+09	0	0.000898422
002171	2011	1	33165.8	12	0.052	0.0305	0.123612	0.437991	2485	495984	0.035769	0	0.5198	0	0	0	2012	0.030442	0	0	002171	7.81803	0.55817	5.31827	10.4093	9.93644	2.58464	13.1143	1.60944	5.08218	1.23252e+09	0	0.0026909
002171	2012	1	62587.5	12	0.064	0.0341	0.135235	0.546862	2560	541168	-0.094204	0	0.4708	0	0	1	2012	0.030442	0	0	002171	7.84776	0.546512	5.13964	11.0443	10.0317	2.57207	13.2015	1.79176	5.07438	1.38539e+09	0	0.00451768
002171	2013	1	3810.4	12	0.188	0.0284	0.135026	0.526397	2541	529379	0.018619	0	0.4625	0	0	1	2012	0.030442	1	0	002171	7.84031	0.629186	5.00818	8.47986	10.1221	2.647	13.1795	1.94591	5.17006	1.34515e+09	0.693147	0.000283269
002171	2014	1	125765	12	0.074	0.0258	0.124408	0.460157	3859	546586	0.047782	0	0.5272	0	0	1	2012	0.030442	0	0	002171	8.25816	0.292145	4.92198	11.7422	10.1952	3.56939	13.2114	2.07944	5.4752	2.10927e+09	0	0.00596249
002171	2015	1	247720	12	0.075	0.0287	0.15686	0.397262	4429	640562	0.042376	0	0.4951	0	0	1	2012	0.030442	0	0	002171	8.39593	0.32252	4.88351	12.4201	10.2368	3.5147	13.3701	2.19722	5.45226	2.83705e+09	0	0.00873161
002171	2016	1	255097	12	0.161	0.0237	0.144959	0.266338	4315	1.00458e+06	0.058926	0	0.4951	0	0	1	2012	0.030442	0	0	002171	8.36985	0.337236	4.75234	12.4494	10.3148	3.46024	13.8201	2.30259	5.4621	4.33478e+09	0	0.0058849
002171	2017	1	590258	12	0.084	0.0204	0.146383	0.274681	4509	1049996	0.105018	0	0.4038	0	0	1	2012	0.030442	2	1	002171	8.41383	0.41029	4.7621	13.2883	10.4197	3.89051	13.8643	2.3979	5.60647	4.73443e+09	0.693147	0.0124674
002171	2018	1	527761	12	0.054	0.027	0.095989	0.320554	5279	1255468	0.091372	0	0.4038	0	0	1	2012	0.030442	2	1	002171	8.57149	0.264176	4.76856	13.1764	10.5337	4.0806	14.043	2.48491	5.68134	6.62762e+09	0	0.00796306
002171	2019	1	1.35904e+06	12	0.068	0.0238	0.122086	0.338453	6035	1.40206e+06	0.084175	0	0.3237	0	0	1	2012	0.030442	4	1	002171	8.70533	0.0676932	4.78588	14.1223	10.5839	4.34568	14.1535	2.56495	5.78524	8.46146e+09	0.693147	0.0160616
002182	2007	1	113570	10	0.186	0.0028	0.114603	0.396539	2441	580642	0.070007	0			0	0		0.02525	0		002182	7.80016		5.89894	11.6402	10.2926	2.31592	13.2719	0		1.41735e+09	0	0.00801286
002182	2008	1	129754	10	0.111	0.0052	0.141873	0.509199	2218	804064	0.047543	0	0.3039	0	0	0		0.02525	0	0	002182	7.70436		5.76234	11.7734	10.4094	2.48284	13.5974	0.693147	4.98306	1.78341e+09	0	0.00727559
002182	2009	1	47307.7	10	0.069	0.0049	0.115784	0.563763	2199	918093	0.005818	0	0.3039	0	0	0		0.02525	0	0	002182	7.69576		5.80261	10.7644	10.5147	2.07205	13.7301	1.09861	4.79558	2.01889e+09	0	0.00234326
002182	2010	1	14328.2	10	0.039	0.0051	0.136014	0.605229	2148	1.21587e+06	0.03172	0	0.3039	0	0	0		0.02525	0	0	002182	7.67229		5.46514	9.56999	10.6521	2.54363	14.011	1.38629	5.07047	2.61168e+09	0	0.00054862
002182	2011	1	144308	10	0.054	0.0052	0.123612	0.539149	2086	1.13488e+06	0.004237	0	0.3002	0	0	0		0.02525	0	0	002182	7.643		5.26617	11.8797	10.7474	2.61376	13.942	1.60944	5.16506	2.36736e+09	0	0.00609572
002182	2012	1	4224906	10	0.065	0.0058	0.135235	0.589289	2297	1.21475e+06	0.022032	0	0.3001	1	0	0		0.02525	0	0	002182	7.73936	0.0100153	5.0962	15.2565	10.8051	2.57575	14.0101	1.79176	5.15326	2.79029e+09	0	0.151415
002182	2013	1	7.01099e+06	10	0.091	0.0053	0.135026	0.58962	2235	1.23187e+06	0.027649	0	0.3001	0	0	0		0.02525	0	0	002182	7.712	0.0234261	5.02924	15.763	10.8732	2.56826	14.024	1.94591	5.18563	2.75323e+09	0	0.254646
002182	2014	1	5192471	10	0.069	0.0053	0.124408	0.593255	2071	1.31309e+06	0.030274	0	0.3001	0	0	0		0.02525	0	0	002182	7.63579	0.0329877	4.90412	15.4627	10.9285	2.57104	14.0879	2.07944	5.13685	2.7194e+09	0	0.190942
002182	2015	1	3.37395e+06	10	0.085	0.0053	0.15686	0.623715	2798	1.04669e+06	0.032932	0	0.3018	1	0	0		0.02525	0	0	002182	7.93666	0.169919	4.85691	15.0316	11.0019	2.49718	13.8611	2.19722	5.10796	2.92863e+09	0	0.115206
002182	2016	1	2408860	10	0.097	0.0048	0.144959	0.589437	3094	1.12681e+06	0.118688	0	0.3203	0	0	0		0.02525	0	0	002182	8.03722	0.0468461	4.69718	14.6947	11.0529	2.69536	13.9349	2.30259	5.23665	3.48635e+09	0	0.069094
002182	2017	1	1.44377e+06	10	0.049	0.0062	0.146383	0.582907	3117	1.19399e+06	0.099952	0	0.3203	1	0	0		0.02525	0	1	002182	8.04463	0.0979762	4.72367	14.1828	11.1362	3.00868	13.9928	2.3979	5.30644	3.72168e+09	0	0.0387934
002182	2018	1	478670	10	0.08	0.0056	0.095989	0.595966	3094	1463224	0.180377	0	0.3203	0	0	0		0.02525	0	1	002182	8.03722	0.634269	4.71178	13.0788	11.1929	3.05377	14.1962	2.48491	5.35721	4.52721e+09	0	0.0105732
002182	2019	1		10	0.057	0.0047	0.122086	0.477581	3604	1.42095e+06	0.340649	0	0.2403	0	0	0		0.02525	0	1	002182	8.1898	0.679747	4.72149		11.2162	3.13277	14.1668	2.56495	5.39741	5.12111e+09	0
002192	2007	1	38441.8	19	0.142	0.0082	0.457319	0.436162	182	2312405	0.131174	0			0	0		0.170072	0		002192	5.20401		6.3146	10.5569	10.2947	0.60928	14.6538	0		4.20858e+08	0	0.00913416
002192	2008	1	93470.4	19	0.104	0.0095	0.119513	0.419099	219	1.85338e+06	0.068111	0	0.331843	0	0	0		0.170072	0	0	002192	5.38907		6.0841	11.4454	10.3612	0.630977	14.4325	0.693147	4.34365	4.0589e+08	0	0.0230285
002192	2009	1	174346	19	0.055	0.0091	0.114444	0.647174	434	2100756	0.086878	0	0.331843	0	0	0		0.170072	0	0	002192	6.07304		6.50365	12.0688	10.4333	1.5804	14.5578	1.09861		9.11728e+08	0	0.0191226
002192	2010	1	167136	19	0.065	0.0046	0.457319	0.672686	564	1.82315e+06	0.080037	0	0.2491	0	0	0		0.170072	0	0	002192	6.33505		6.18568	12.0266	10.5248	1.97673	14.4161	1.38629	4.77956	1.02825e+09	0	0.0162543
002192	2011	1	176039	19	0.03	0.0095	0.379371	0.746824	424	3.12494e+06	0.016261	0	0.2079	0	0	0		0.170072	0	0	002192	6.04973		5.98012	12.0785	10.5871	2.06987	14.9549	1.60944	4.94643	1324973526	0	0.0132863
002192	2012	1	98446.1	19	0.048	0.0084	0.01413	0.732176	469	2.75078e+06	0.015505	0	0.2079	0	0	0		0.170072	0	0	002192	6.1506		6.06032	11.4973	10.6047	2.55469	14.8274	1.79176	4.98594	1.29012e+09	0	0.00763079
002192	2013	1	181301	19	0.051	0.0117	0.026352	0.675872	260	4.41919e+06	-0.148194	0	0.1973	0	0	0		0.170072	0	0	002192	5.56068		5.91236	12.1079	10.6516	1.57357	15.3015	1.94591	4.67618	1.14899e+09	0	0.0157792
002192	2014	1		19	0.055	0.0144	0.022218	0.651634	300	2.99927e+06	-0.292849	0	0.148	0	0	0		0.170072	0	0	002192	5.70378		5.82041		10.6966	1.09109	14.9139	2.07944		8.99782e+08	0
002193	2007	0		15	0.267	0.0287	0.066073	0.381021	1716	522135	0.079228	0			0	0		0.06884	0		002193	7.44775	0.53636	5.41494		9.96618	0.375097	13.1657	0		8.95984e+08	0
002193	2008	0	2.47423e+06	15	0.274	0.0288	0.054633	0.439186	1616	651648	0.078698	1	0.285	0	0	0		0.06884	0	0	002193	7.38771	0.811734	5.27249	14.7214	10.0861	0.225069	13.3873	0.693147	4.4162	1.05306e+09	0	0.234955
002193	2009	0	2.21148e+06	15	0.159	0.029	0.053053	0.599268	1587	995385	0.077721	1	0.285	1	0	0		0.06884	0	0	002193	7.3696	1.02524	5.13672	14.6092	10.1665	0.103438	13.8109	1.09861	4.46305	1.57968e+09	0	0.139996
002193	2010	0	1.94873e+06	15	0.122	0.0248	0.049922	0.61991	1552	1.13124e+06	0.067293	1	0.285	1	0	0		0.06884	0	0	002193	7.3473	1.14772	4.92419	14.4827	10.2632	-0.0959638	13.9388	1.38629	4.47356	1.75569e+09	0	0.110995
002193	2011	0	1.68598e+06	15	0.142	0.0281	0.04471	0.632248	1587	1.14587e+06	0.016761	1	0.285	0	0	0		0.06884	0	0	002193	7.3696	1.09173	4.9415	14.3379	10.347	0.103031	13.9517	1.60944	4.50487	1.8185e+09	0	0.0927129
002193	2012	0	1.42323e+06	15	0.141	0.0261	0.041329	0.626565	2072	867130	0.003031	1	0.285	1	0	0		0.06884	0	0	002193	7.63627	1.3043	4.99717	14.1684	10.4166	0.590023	13.6729	1.79176	4.56137	1.79669e+09	0	0.0792138
002193	2013	0	1.16048e+06	15	0.163	0.0242	0.040023	0.618267	2067	852886	0.003558	1	0.2629	1	0	0		0.06884	0	0	002193	7.63385	1.52806	4.55168	13.9643	10.4885	0.0970403	13.6564	1.94591	4.46259	1.76292e+09	0	0.0658273
002193	2014	0	2.26213e+06	15	0.26	0.0235	0.047994	0.640709	1986	939788	-0.002676	0	0.2629	1	0	0		0.06884	0	0	002193	7.59388	1.6173	4.29272	14.6318	10.5329	-0.0755589	13.7534	2.07944	4.4667	1.86642e+09	0	0.121202
002193	2015	0	656875	15	0.165	0.023	0.064877	0.642223	1692	1.13265e+06	0.024966	0	0.2629	1	0	0		0.06884	1	0	002193	7.43367	1.54822	4.1814	13.3952	10.5997	0.00115733	13.9401	2.19722	4.45787	1.91645e+09	0	0.0342756
002193	2016	0	1.25783e+06	15	0.214	0.0185	0.089958	0.438528	3809	1.16161e+06	0.01319	0	0.1607	1	0	0		0.06884	1	0	002193	8.24512	1.40444	3.96186	14.0449	10.6287	0.397206	13.9653	2.30259	4.63746	4.42458e+09	0	0.0284283
002193	2017	0	1.41962e+06	15	0.171	0.0197	0.097637	0.423588	4160	1.10213e+06	0.028004	0	0.1607	1	0	0		0.06884	0	0	002193	8.33327	1.32559	3.938	14.1659	10.6782	0.881766	13.9128	2.3979	4.76361	4.58487e+09	0	0.0309632
002193	2018	0	1.29806e+06	15	0.093	0.0189	0.079548	0.431173	4016	1.19427e+06	0.037999	0	0.2312	1	0	0		0.06884	1	1	002193	8.29804	0.988793	3.75773	14.0764	10.705	1.20076	13.993	2.48491	4.85587	4.79617e+09	0	0.0270646
002193	2019	0	3.60604e+06	15	0.125	0.0203	0.092163	0.432377	3028	1.61452e+06	0.018143	0	0.2312	1	0	0		0.06884	7	1	002193	8.01566	1.03193	3.5172	15.0981	10.7272	1.06066	14.2945	2.56495	4.83559	4888767224	0	0.0737618
002201	2007	0		10	0.186	0.0028	0.111979	0.532917	1350	549285	0.08576	0			0	0	2013	0.00404	0		002201	7.20786	0.727686	8.66523		10.2926	1.84426	13.2164	0		7.41535e+08	0
002201	2008	0		10	0.111	0.0052	0.119722	0.521203	1823	416444	0.049602	0	0.5034	0	0	0	2013	0.00404	0	0	002201	7.50824	0.550788	8.42291		10.4094	1.73422	12.9395	0.693147	4.42761	7.59178e+08	0
002201	2009	0		10	0.069	0.0049	0.085406	0.522116	1460	539328	0.031074	0	0.5034	0	0	0	2013	0.00404	1	0	002201	7.28619	0.553078	8.30607		10.5147	1.32307	13.1981	1.09861	4.36042	7.87419e+08	0
002201	2010	0		10	0.039	0.0051	0.103421	0.621146	1539	656457	0.039612	0	0.5034	0	0	0	2013	0.00404	0	0	002201	7.33889	0.46254	8.1481		10.6521	1.44704	13.3946	1.38629	4.46746	1.01029e+09	0
002201	2011	0		10	0.054	0.0052	0.100196	0.638717	1558	713144	0.045253	0	0.5034	0	0	0	2013	0.00404	0	0	002201	7.35116	0.511466	8.03902		10.7474	1.52012	13.4774	1.60944	4.56314	1.11108e+09	0
002201	2012	0		10	0.065	0.0058	0.075856	0.635726	1576	730189	0.047612	0	0.5034	0	0	0	2013	0.00404	0	0	002201	7.36265	0.601558	7.91254		10.8051	1.62958	13.5011	1.79176	4.58894	1.15078e+09	0
002201	2013	0		10	0.091	0.0053	0.07642	0.665527	1583	795605	0.004181	0	0.5005	0	0	1	2013	0.00404	0	0	002201	7.36708	0.73704	7.84551		10.8732	1.43297	13.5869	1.94591	4.53933	1.25944e+09	0.693147
002201	2014	0	3032050	10	0.069	0.0053	0.07176	0.738956	1569	1.04827e+06	0.024656	0	0.5005	0	0	1	2013	0.00404	0	0	002201	7.35819	0.634519	7.74319	14.9247	10.9285	1.50474	13.8626	2.07944	4.62678	1.64473e+09	0	0.184349
002201	2015	0		10	0.085	0.0053	0.128614	0.587795	1952	1.09506e+06	0.018194	0	0.4685	0	0	1	2013	0.00404	0	0	002201	7.57661	0.659713	7.59459		11.0019	1.28549	13.9063	2.19722	4.62795	2.13756e+09	0
002201	2016	0		10	0.097	0.0048	0.110721	0.635863	1952	1.24081e+06	0.005431	0	0.4685	0	0	1	2013	0.00404	0	0	002201	7.57661	0.770865	7.55389		11.0529	1.40819	14.0313	2.30259	4.68654	2.42206e+09	0
002201	2017	0		10	0.049	0.0062	0.122589	0.678898	2001	1.36978e+06	-0.003619	0	0.4685	0	0	1	2013	0.00404	0	0	002201	7.6014	0.771937	7.62213		11.1362	1.70111	14.1302	2.3979	4.76004	2.74093e+09	0
002201	2018	0		10	0.08	0.0056	0.149454	0.612589	2037	1.13884e+06	0.0207	0	0.2985	0	0	1	2013	0.00404	0	1	002201	7.61923	0.86752	7.70252		11.1929	1.86419	13.9455	2.48491	4.85721	2.31981e+09	0
002201	2019	0		10	0.057	0.0047	0.155244	0.588638	2055	1.11913e+06	0.02962	0	0.1955	0	0	1	2013	0.00404	0	0	002201	7.62803	1.03198	7.54537		11.2162	1.66859	13.9281	2.56495	4.95259	2.2998e+09	0
002203	2007	1	14100	11	0.11	0.0012	0.114603	0.719885	3398	835263	0.251776	0			0	0		0.29672	0		002203	8.13094		5.95813	9.55393	10.3746	3.7877	13.6355	0		2.83822e+09	0	0.000496789
002203	2008	1	10500	11	0.064	0.0008	0.141873	0.547363	3298	1.00633e+06	0.127246	0		1	0	0		0.29672	0	0	002203	8.10107	0.107865	5.89453	9.25913	10.4478	3.81855	13.8218	0.693147		3.31888e+09	0	0.000316372
002203	2009	1	6900	11	0.08	0.0008	0.115784	0.681725	4928	920089	0.122496	0	0.4186	0	0	0		0.29672	0	0	002203	8.50269	0.285082	5.91176	8.83928	10.5211	3.50291	13.7322	1.09861	5.32988	4.5342e+09	0	0.000152177
002203	2010	1	3300	11	0.041	0.0007	0.136014	0.712349	4599	1180073	0.153018	0	0.4186	0	0	0		0.29672	0	0	002203	8.43359	0.161612	5.48556	8.47986	10.6347	3.73647	13.9811	1.38629	5.5045	5.42716e+09	0	0.00015004
002203	2012	1	202718	11	0.077	0.0047	0.135235	0.581455	3911	1645553	0.086696	0	0.4276	1	0	0		0.29672	0	0	002203	8.27155	0.0439675	5.2971	12.2196	10.7448	3.70372	14.3136	1.79176	5.57679	6.43576e+09	0	0.00314988
002203	2013	1	4695907	11	0.148	0.0063	0.135026	0.605727	3957	1.849e+06	0.099991	0	0.3877	1	0	0		0.29672	0	0	002203	8.28324	0.0883701	5.31086	15.3622	10.7875	3.86381	14.4302	1.94591	5.68164	7.31649e+09	0	0.0641825
002203	2014	1	3.73218e+06	11	0.165	0.0068	0.124408	0.605384	4174	1.96849e+06	0.139363	0	0.4575	1	0	0		0.29672	0	0	002203	8.33663	0.00232813	5.08053	15.1325	10.8187	3.92877	14.4928	2.07944	5.64614	8.21646e+09	0	0.0454232
002203	2015	1	2.76845e+06	11	0.137	0.0081	0.15686	0.551686	4395	2.09778e+06	0.119847	0	0.4901	1	0	0		0.29672	2	0	002203	8.38822	0.157278	5.25123	14.8338	10.8724	4.02499	14.5564	2.19722	5.68728	9.21973e+09	0	0.0300274
002203	2016	1	1.70309e+06	11	0.132	0.008	0.144959	0.635792	4658	2740295	0.127838	0	0.4841	1	0	0		0.29672	3	0	002203	8.44634	0.177565	4.83235	14.348	10.9211	4.26678	14.8236	2.30259	5.81547	1.27643e+10	0	0.0133426
002203	2017	1	2140000	11	0.071	0.0073	0.146383	0.638635	6330	2.4139e+06	0.136223	0	0.4831	1	0	0		0.29672	2	1	002203	8.75306	0.242582	4.75983	14.5763	10.9872	4.88531	14.6968	2.3979	6.01179	1.528e+10	0	0.0140053
002203	2018	1	1.31981e+06	11	0.059	0.0034	0.095989	0.563383	7132	2.69464e+06	0.113184	0	0.4512	0	0	0		0.29672	2	0	002203	8.87235	0.181784	4.99345	14.093	11.0489	5.23645	14.8068	2.48491	6.14158	1.92182e+10	0	0.0068675
002203	2019	1		11	0.053	0.0033	0.122086	0.601858	8383	2.92524e+06	0.113177	0	0.4513	1	0	0		0.29672	0	1	002203	9.03396	0.581435	4.78971		11.0785	5.23624	14.8889	2.56495	6.14676	2.45223e+10	0
002205	2007	0		30	0.172	0.2002	0.111979	0.675655	240	2.04672e+06	0.212524	0			0	0	2013	2.14615	0		002205	5.48064		8.58312		9.59233	1.52531	14.5317	0		4.91212e+08	0
002205	2008	0		30	0.188	0.2002	0.119722	0.495623	248	2745657	0.164406	0		0	0	0	2013	2.14615	0	0	002205	5.51343		8.33308		9.66555	1.4885	14.8255	0.693147		6.80923e+08	0
002205	2009	0	496397	30	0.306	0.2002	0.085406	0.541834	272	3.37183e+06	0.14031	1	0.383	0	0	0	2013	2.14615	0	0	002205	5.6058		8.13225	13.1151	9.66764	1.32047	15.031	1.09861	4.53708	9.17137e+08	0	0.0541246
002205	2010	0	707991	30	0.112	0.2002	0.103421	0.367841	598	2.44363e+06	0.061807	1	0.3297	0	0	0	2013	2.14615	0	0	002205	6.39359		8.00217	13.4702	9.84898	1.36887	14.709	1.38629	4.5565	1.46129e+09	0	0.0484497
002205	2011	0	2.72888e+06	30	0.145	0.1545	0.100196	0.398183	1144	1.37144e+06	0.033128	1	0.3021	0	0	0	2013	2.14615	0	0	002205	7.04229		7.97612	14.8194	9.97119	1.4887	14.1314	1.60944	4.51174	1.56892e+09	0	0.173934
002205	2012	0	1314978	30	0.098	0.1327	0.075856	0.39647	1235	1.27265e+06	0.01854	1	0.3021	0	0	0	2013	2.14615	0	0	002205	7.11883		7.82505	14.0893	10.0473	1.23378	14.0566	1.79176	4.40965	1.57172e+09	0	0.0836651
002205	2013	0	1.25217e+06	30	0.249	0.1267	0.07642	0.4934	1710	1.15917e+06	0.07594	1	0.3021	0	0	1	2013	2.14615	0	0	002205	7.44425		7.68114	14.0404	10.1198	1.64756	13.9632	1.94591	4.69754	1.98218e+09	0	0.0631714
002205	2014	0	1.49371e+06	30	0.33	0.1173	0.07176	0.408358	1617	1.08824e+06	0.068904	1	0.3021	0	0	1	2013	2.14615	0	0	002205	7.38833		7.65175	14.2168	10.1803	1.53258	13.9001	2.07944	4.70754	1.75968e+09	0	0.0848854
002205	2015	0	907418	30	0.168	0.0906	0.128614	0.428097	1038	1.61602e+06	-0.058649	1	0.3021	0	0	1	2013	2.14615	0	0	002205	6.94505		7.65426	13.7184	10.1534	0.82992	14.2955	2.19722	4.31276	1.67743e+09	0	0.0540957
002205	2016	0	1.22352e+06	30	0.153	0.0675	0.110721	0.550707	1034	2.07455e+06	0.014556	1	0.3021	0	0	1	2013	2.14615	0	0	002205	6.94119		7.50025	14.0172	10.1559	1.10276	14.5453	2.30259	4.51782	2.14508e+09	0	0.0570381
002205	2017	0	2.01918e+06	30	0.12	0.0552	0.122589	0.55395	1147	2.20373e+06	0.01707	1	0.3021	0	0	1	2013	2.14615	0	0	002205	7.04491		7.58034	14.5182	10.2603	1.489	14.6057	2.3979	4.62529	2.52768e+09	0	0.0798827
002205	2018	0	1.90659e+06	30	0.113	0.0763	0.149454	0.672298	1120	2.92501e+06	0.003577	1	0.3021	0	0	1	2013	2.14615	0	0	002205	7.02108		7.65959	14.4608	10.3631	1.60484	14.8888	2.48491	4.6233	3.27601e+09	0	0.0581986
002205	2019	0	3.69038e+06	30	0.106	0.1002	0.155244	0.714503	1132	3.14252e+06	0.00495	1	0.3021	0	0	1	2013	2.14615	1	0	002205	7.03174		7.5396	15.1212	10.3879	1.5446	14.9605	2.56495	4.65174	3.55733e+09	0	0.10374
002211	2007	1	4.37618e+06	9	0.123	0.005	0.025059	0.615039	895	951638	0.284493	0			0	0	2012	0.004442	0		002211	6.79682		6.68148	15.2917	10.9359	1.83313	13.7659	0		8.51716e+08	0	0.513807
002211	2008	1	3904932	10	0.111	0.0052	0.020758	0.269355	662	1.96103e+06	0.046914	0		0	0	0	2012	0.023095	0	0	002211	6.49527		6.46414	15.1778	10.4094	1.68156	14.489	0.693147		1.2982e+09	0	0.300796
002211	2009	1	3.74066e+06	10	0.069	0.0049	0.01952	0.348944	662	2.26235e+06	0.038633	0	0.5657	0	0	0	2012	0.023095	0	0	002211	6.49527	0.0517703	6.35663	15.1348	10.5147	1.56703	14.6319	1.09861	4.55361	1.49768e+09	0	0.249764
002211	2010	1	3467794	10	0.039	0.0051	0.021672	0.297295	943	2.61113e+06	0.050143	0	0.4746	0	0	0	2012	0.023095	0	0	002211	6.84907	0.162498	6.09592	15.059	10.6521	1.75885	14.7753	1.38629	4.72883	2.4623e+09	0	0.140836
002211	2011	1	6.23147e+06	10	0.054	0.0052	0.018441	0.3063	832	2.96462e+06	-0.01146	0	0.4746	0	0	0	2012	0.023095	0	0	002211	6.72383	0.234234	6.16387	15.6451	10.7474	1.73274	14.9023	1.60944	4.68936	2.46656e+09	0	0.252638
002211	2012	1	5093260	10	0.065	0.0058	0.01413	0.356544	756	3.53846e+06	0.00218	0	0.4746	0	0	1	2012	0.023095	0	0	002211	6.62804	0.461359	5.9932	15.4434	10.8051	1.66287	15.0792	1.79176	4.63629	2.67508e+09	0	0.190397
002211	2013	1	4982022	10	0.091	0.0053	0.026352	0.516825	756	2.29805e+06	-0.987775	0	0.4746	0	0	1	2012	0.023095	0	0	002211	6.62804	0.950844	6.04327	15.4213	10.8732	1.7206	14.6476	1.94591		1.73732e+09	0	0.286764
002211	2014	1	2.74579e+06	10	0.069	0.0053	0.022218	0.325825	611	2.07021e+06	0.015075	0	0.3821	1	0	1	2012	0.023095	0	0	002211	6.4151	0.0923517	5.7383	14.8256	10.9285	1.49712	14.5432	2.07944	4.58838	1.2649e+09	0	0.217076
002211	2015	1	1.86754e+06	10	0.085	0.0053	0.03118	0.233539	581	1.77951e+06	-0.079357	0	0.3821	1	0	1	2012	0.023095	0	0	002211	6.36475	0.0336404	5.85945	14.4401	11.0019	1.40693	14.3918	2.19722	4.51011	1.03389e+09	0	0.180632
002211	2016	1	1.32843e+06	10	0.097	0.0048	0.034246	0.247123	519	2.0574e+06	0.014244	0	0.3821	1	0	1	2012	0.023095	0	0	002211	6.2519	0.290793	5.64638	14.0995	11.0529	1.37085	14.537	2.30259	4.56339	1.06779e+09	0	0.124409
002211	2017	1	1277944	10	0.049	0.0062	0.034119	0.307516	502	2.37709e+06	0.025732	0	0.3821	1	0	1	2012	0.023095	0	0	002211	6.2186	0.40414	5.70489	14.0608	11.1362	1.81749	14.6814	2.3979	4.70828	1.1933e+09	0	0.107093
002211	2018	1	1.35159e+06	10	0.08	0.0056	0.033193	0.328185	426	2775818	0.014013	0	0.3821	1	0	1	2012	0.023095	0	0	002211	6.05444	0.676598	5.70405	14.1168	11.1929	2.15548	14.8365	2.48491	4.78368	1.1825e+09	0	0.114299
002211	2019	1	3.35898e+06	9	0.082	0.0002	0.035686	0.341161	408	2.67568e+06	-0.122347	0	0.2823	1	0	1	2012	0.004442	4	0	002211	6.01127	0.247779	5.58738	15.0271	11.5097	2.00887	14.7997	2.56495	4.79435	1.09168e+09	0	0.30769
002215	2007	1		19	0.142	0.0082	0.025059	0.488195	1495	239279	0.344579	0			0	0		0.185877	0		002215	7.30988		6.52528		10.2947	1.82367	12.5852	0		3.57723e+08	0
002215	2008	1	821360	19	0.104	0.0095	0.020758	0.253036	3039	236012	0.171766	0		0	0	0		0.185877	0	0	002215	8.01928		6.21914	13.6187	10.3612	1.93162	12.5852	0.693147		7.1724e+08	0.693147	0.114517
002215	2009	1	716918	19	0.055	0.0091	0.01952	0.322239	3857	255009	0.216107	0	0.3246	0	0	0		0.185877	0	0	002215	8.25764		6.01795	13.4827	10.4333	1.95664	12.5852	1.09861	4.79887	9.83571e+08	1.60944	0.0728893
002215	2010	1	2.23118e+06	19	0.065	0.0046	0.021672	0.205933	5116	316990	0.088914	0	0.302	0	0	0		0.185877	2	0	002215	8.54013		5.82016	14.618	10.5248	1.90196	12.6666	1.38629	4.82049	1621723279	0.693147	0.137581
002215	2011	1	2.44444e+06	19	0.03	0.0095	0.018441	0.382884	3771	551528	0.066771	0	0.302	0	0	0		0.185877	1	0	002215	8.2351	0.60217	5.76029	14.7093	10.5871	1.81747	13.2204	1.60944	4.8677	2.07981e+09	2.56495	0.117532
002215	2012	1	2150577	19	0.048	0.0084	0.01413	0.314975	2931	688279	0.097064	0	0.2953	0	0	0		0.185877	1	0	002215	7.9831	0.525543	5.58868	14.5812	10.6047	1.92997	13.4419	1.79176	4.90651	2.01735e+09	2.56495	0.106604
002215	2013	1	2419733	19	0.051	0.0117	0.026352	0.41834	3196	806833	0.121932	0	0.2958	0	0	0		0.185877	3	0	002215	8.06966	0.435498	5.47278	14.6992	10.6516	1.92456	13.6009	1.94591	4.95444	2.57864e+09	2.56495	0.0938376
002215	2014	1	13890455	19	0.055	0.0144	0.022218	0.379692	3084	819142	0.12594	0	0.2963	0	0	0		0.185877	3	0	002215	8.03398	0.406741	5.38152	16.4467	10.6966	2.18363	13.616	2.07944	5.05892	2.52623e+09	2.56495	0.549848
002215	2015	1	17973118	19	0.047	0.0127	0.03118	0.425231	3400	905014	0.132457	0	0.2965	0	0	0		0.185877	4	0	002215	8.13153	0.430876	5.40289	16.7044	10.7573	2.13787	13.7157	2.19722	5.04851	3.07705e+09	2.56495	0.584103
002215	2016	1	23422344	19	0.033	0.0122	0.034246	0.446729	3155	997917	-0.170456	0	0.2756	0	0	0		0.185877	13	0	002215	8.05674	1.07986	5.33722	16.9692	10.8092	2.11384	13.8134	2.30259	4.84147	3.14843e+09	2.56495	0.743938
002215	2017	1	23450390	19	0.046	0.0096	0.034119	0.505574	3217	1.41201e+06	0.159108	0	0.2702	0	0	0		0.185877	12	0	002215	8.0762	0.348647	5.40957	16.9704	10.8836	2.6117	14.1605	2.3979	5.13861	4.54244e+09	0.693147	0.516251
002215	2018	1	25781420	19	0.026	0.009	0.033193	0.50611	2922	1.89001e+06	0.154383	0	0.2702	0	0	0		0.185877	14	0	002215	7.98002	0.426743	5.45794	17.0652	10.9319	3.21805	14.4521	2.48491	5.29116	5.52259e+09	2.30259	0.466835
002215	2019	1	27071368	19	0.028	0.0076	0.035686	0.510673	3138	1.87521e+06	0.103557	0	0.2702	0	0	0		0.185877	14	1	002215	8.05134	0.345106	5.39216	17.114	10.964	3.36529	14.4442	2.56495	5.27219	5.8844e+09	1.38629	0.460053
002216	2007	0	1915659	16	0.212	0.0651	0.457319	0.714203	1577	675338	0.243631	0			0	0	2012	0.277329	0		002216	7.36328		5.71103	14.4656	9.51584	0.927629	13.423	0		1.06501e+09	0	0.179873
002216	2008	0	1.42933e+06	16	0.126	0.0689	0.457319	0.414937	1186	1.24956e+06	0.0922	0		0	0	0	2012	0.277329	0	0	002216	7.07834		5.52576	14.1727	9.62026	0.811811	14.0383	0.693147		1.48198e+09	0	0.0964478
002216	2009	0	1.01705e+06	16	0.076	0.067	0.224521	0.41871	1033	1.56028e+06	0.095138	0	0.1472	0	0	0	2012	0.277329	0	0	002216	6.94022		5.45243	13.8324	9.69868	0.736972	14.2604	1.09861	4.88963	1.61177e+09	0	0.0631014
002216	2010	0	1.46812e+06	16	0.052	0.0527	0.287999	0.46358	3013	632605	0.119156	0	0.1472	0	0	0	2012	0.277329	0	0	002216	8.01069		5.25047	14.1995	9.83975	0.790548	13.3576	1.38629	4.90797	1.90604e+09	0	0.0770248
002216	2011	0	4.15848e+06	16	0.075	0.0544	0.22579	0.421859	3809	728407	0.085922	0	0.1369	0	0	0	2012	0.277329	0	0	002216	8.24512		5.03202	15.2407	9.92964	0.910331	13.4986	1.60944	5.02407	2.7745e+09	0	0.149882
002216	2012	0	4651590	16	0.048	0.0467	0.230314	0.44956	4089	764095	0.081621	0	0.1369	0	0	1	2012	0.277329	2	0	002216	8.31606		4.90542	15.3527	9.99314	0.977878	13.5464	1.79176	5.02885	3.12439e+09	0	0.14888
002216	2013	0	13435356	16	0.134	0.04	0.214249	0.515288	5442	681521	0.065904	0	0.1269	0	0	1	2012	0.277329	1	0	002216	8.6019		4.70451	16.4134	10.0489	1.10932	13.4321	1.94591	5.13759	3.70884e+09	0	0.362253
002216	2014	0	90855152	16	0.158	0.0371	0.217157	0.473914	5695	621208	0.043566	0	0.1224	0	0	1	2012	0.277329	4	0	002216	8.64734		4.44327	18.3248	10.1116	1.10301	13.3394	2.07944	5.18229	3.53778e+09	0	2.56814
002216	2015	0	10449670	16	0.091	0.0392	0.229986	0.509265	4880	787166	0.018567	0	0.1048	0	0	1	2012	0.277329	2	0	002216	8.4929		4.38056	16.1621	10.1627	1.09733	13.5762	2.19722	5.20957	3.84137e+09	0	0.27203
002216	2016	0	8943331	16	0.17	0.0445	0.20982	0.538707	5723	725508	0.020665	0	0.1034	0	0	1	2012	0.277329	1	0	002216	8.65225		4.2903	16.0064	10.2173	1.164	13.4946	2.30259	5.25885	4.15208e+09	0	0.215394
002216	2017	0	8.1974e+06	16	0.112	0.0485	0.192416	0.54072	6657	655320	0.036041	0	0.1037	0	0	1	2012	0.277329	1	0	002216	8.80342		4.37577	15.9193	10.3062	1.40242	13.3929	2.3979	5.29391	4.36247e+09	0	0.187907
002216	2018	0	7678727	16	0.065	0.0458	0.204202	0.552601	6844	673537	0.049402	0	0.1041	0	0	1	2012	0.277329	4	1	002216	8.83113		4.41198	15.854	10.3875	1.57795	13.4203	2.48491	5.3618	4.60969e+09	0	0.166578
002216	2019	0	7.02169e+06	16	0.076	0.0394	0.19956	0.57816	6785	778662	0.098718	0	0.1054	0	0	1	2012	0.277329	4	1	002216	8.82247		4.34643	15.7645	10.4266	1.66205	13.5653	2.56495	5.40967	5.28322e+09	0	0.132905
002217	2007	1	504089	13	0.148	0.0059	0.025059	0.521984	1775	246658	0.317345	0			0	0	2013	0.673047	0		002217	7.48156		6.67925	13.1305	10.0288	1.66794	12.5852	0		4.37818e+08	0	0.115137
002217	2008	1	774114	15	0.274	0.0288	0.020758	0.240816	1953	476281	0.221185	0		0	0	0		0.235518	0	0	002217	7.57712		6.293	13.5595	10.0861	1.72257	13.0738	0.693147		9.30177e+08	0	0.0832222
002217	2009	1	1.27137e+06	15	0.159	0.029	0.01952	0.329375	2205	513936	0.107022	0	0.2184	0	0	0		0.235518	0	0	002217	7.69848		6.34477	14.0556	10.1665	1.46038	13.1499	1.09861	4.4678	1.13323e+09	0.693147	0.11219
002217	2010	1	2.09375e+06	15	0.122	0.0248	0.021672	0.352769	2624	498024	0.102377	0	0.2184	0	0	0		0.235518	0	0	002217	7.87246		6.1461	14.5545	10.2632	1.68363	13.1184	1.38629	4.62936	1.30681e+09	0	0.160218
002217	2011	1	4841823	15	0.142	0.0281	0.018441	0.351537	2652	546365	0.117169	0	0.2184	0	0	0		0.235518	0	0	002217	7.88307		6.136	15.3928	10.347	2.0341	13.211	1.60944	4.82287	1.44896e+09	0.693147	0.334159
002217	2012	1	4.57801e+06	15	0.141	0.0261	0.01413	0.391867	2552	580138	-0.01313	0	0.2184	0	0	0		0.235518	0	0	002217	7.84463	0.368123	6.07922	15.3368	10.4166	2.08197	13.271	1.79176	4.69832	1.48051e+09	0	0.309218
002217	2013	1	11104191	15	0.163	0.0242	0.026352	0.421653	2192	654178	-0.077171	0	0.2184	0	0	0		0.235518	4	0	002217	7.69257	0.352069	5.95688	16.2228	10.4885	1.99567	13.3911	1.94591	4.7185	1.43396e+09	0	0.774374
002220	2007	0		6	0.215	0.0447	0.224219	0.722885	1526	401248	0.281085	0			0	0		0.101546	0		002220	7.33041		5.60357		9.96928	-0.463193	12.9023	0		6.12305e+08	0
002220	2008	0		6	0.148	0.0373	0.209947	0.420443	1389	653630	0.1285	0		0	0	0		0.101546	0	0	002220	7.23634	1.8612	5.33342		10.0856	-0.358068	13.3903	0.693147		9.07892e+08	0
002220	2009	0		6	0.141	0.0325	0.195732	0.466974	1975	551318	0.130574	0	0.3789	0	0	0		0.101546	0	0	002220	7.58832	2.06415	5.20275		10.1339	-0.166009	13.2201	1.09861		1.08885e+09	0
002220	2010	0		6	0.098	0.0402	0.145468	0.478272	2173	610308	0.176833	0	0.3789	0	0	0		0.101546	0	0	002220	7.68386	1.78304	4.96128		10.1773	-0.171533	13.3217	1.38629		1.3262e+09	0
002220	2011	0		6	0.064	0.0422	0.168615	0.396541	2354	1.01276e+06	0.11869	0	0.3196	0	0	0		0.101546	0	0	002220	7.76387	2.03833	4.66336		10.2885	-0.212407	13.8282	1.60944		2.38404e+09	0
002220	2012	0		6	0.062	0.0401	0.15464	0.483206	2114	1.3788e+06	0.100426	0	0.3196	0	0	0		0.101546	0	0	002220	7.65634	1.54811	4.46514		10.3498	0.166917	14.1367	1.79176		2.91478e+09	0
002220	2013	0		6	0.136	0.0341	0.126843	0.537795	2269	1.55722e+06	0.081704	0	0.3196	1	0	0		0.101546	0	0	002220	7.72709	1.42553	4.25636		10.4017	-0.15862	14.2584	1.94591		3.53333e+09	0
002220	2014	0		6	0.184	0.034	0.125989	0.579113	2655	1.57919e+06	0.076455	0	0.3196	0	0	0		0.101546	0	0	002220	7.8842	1.76116	4.07378		10.4274	-0.046835	14.2724	2.07944		4.19274e+09	0
002220	2015	0		6	0.094	0.03	0.123121	0.582903	2923	1.56338e+06	0.081618	0	0.3196	0	0	0		0.101546	0	0	002220	7.98037	1.71238	4.06545		10.4275	-0.11761	14.2624	2.19722		4.56977e+09	0
002220	2016	0		6	0.097	0.0282	0.163177	0.444565	3606	1.32539e+06	0.068392	0	0.2194	0	0	0		0.101546	2	0	002220	8.19035	1.96587	3.97791		10.4238	-0.207068	14.0972	2.30259		4.77934e+09	0
002220	2017	0		6	0.06	0.0305	0.16956	0.462543	1796	2854910	0.04856	0	0.1983	0	0	0		0.101546	0	0	002220	7.49332	1.79252	3.94384		10.4749	-0.0819559	14.8646	2.3979		5.12742e+09	0
002220	2018	0		6	0.029	0.0281	0.10873	0.480486	1368	3633328	-0.063999	0	0.1883	0	0	0		0.101546	0	0	002220	7.22111	0.119994	3.96026		10.5358	-0.162957	15.1057	2.48491		4.97039e+09	0
002225	2008	0	854560	16	0.126	0.0689	0.119722	0.38637	3449	353698	0.141293	0		0	0	0		0.050718	0	0	002225	8.14584	0.00441506	8.17375	13.6583	9.62026	2.30338	12.7762	0.693147		1.2199e+09	0	0.0700514
002225	2009	0	1.1639e+06	16	0.076	0.067	0.085406	0.415122	3506	437048	0.15175	0	0.1747	0	0	0		0.050718	0	0	002225	8.16223	0.00878468	8.06029	13.9673	9.69868	2.19458	12.9878	1.09861	4.72847	1.53229e+09	0	0.0759584
002225	2010	0	971127	16	0.052	0.0527	0.103421	0.439136	3429	648003	0.11854	0	0.1623	0	0	0		0.050718	0	0	002225	8.14002	0.214581	7.9563	13.7862	9.83975	2.40432	13.3817	1.38629	4.88107	2.222e+09	0	0.043705
002225	2011	0	755912	16	0.075	0.0544	0.100196	0.541438	3901	745201	0.091905	0	0.1623	0	0	0		0.050718	0	0	002225	8.26899	0.21447	7.90267	13.5357	9.92964	2.57462	13.5214	1.60944	4.9478	2.90703e+09	0	0.0260029
002225	2012	0	617892	16	0.048	0.0467	0.075856	0.553475	4022	772274	0.071296	0	0.1623	0	0	0		0.050718	0	0	002225	8.29953	0.158663	7.81023	13.3341	9.99314	2.75903	13.5571	1.79176	4.96407	3.10609e+09	0	0.0198929
002225	2013	0	682412	16	0.134	0.04	0.07642	0.493043	4365	866714	0.065898	0	0.1495	0	0	0		0.050718	0	0	002225	8.38137	0.189319	7.68662	13.4334	10.0489	2.67321	13.6725	1.94591	5.01181	3.78321e+09	0	0.0180379
002225	2014	0	12448922	16	0.158	0.0371	0.07176	0.502663	4008	1.22242e+06	0.068295	0	0.1373	0	0	0		0.050718	0	0	002225	8.29605	0.256181	7.58017	16.3371	10.1116	2.62711	14.0163	2.07944	5.0636	4.89946e+09	0	0.254088
002225	2015	0	504361	16	0.091	0.0392	0.128614	0.488975	4422	1.16573e+06	0.03296	0	0.1612	1	0	0		0.050718	0	0	002225	8.39435	0.253525	7.48951	13.131	10.1627	2.63115	13.9689	2.19722	5.0935	5.15485e+09	0	0.00978418
002225	2016	0	362674	16	0.17	0.0445	0.110721	0.48117	3990	1172906	-0.078618	0	0.1629	1	0	0		0.050718	0	1	002225	8.29155	0.192463	7.41632	12.8013	10.2173	2.3786	13.975	2.30259	5.02999	4.67989e+09	0	0.00774963
002225	2017	0	1.37674e+06	16	0.112	0.0485	0.122589	0.477835	4021	1.21288e+06	0.009208	0	0.1612	0	0	0		0.050718	0	0	002225	8.29929	0.101441	7.46586	14.1352	10.3062	2.64684	14.0085	2.3979	5.09249	4.78541e+09	0	0.0287695
002225	2018	0	2790092	16	0.065	0.0458	0.149454	0.475741	4165	1.2705e+06	0.085498	0	0.1616	0	0	0		0.050718	0	1	002225	8.33447	0.135266	7.54937	14.8416	10.3875	3.09135	14.0549	2.48491	5.28276	5.13261e+09	0	0.0543601
002225	2019	0	2.50182e+06	16	0.076	0.0394	0.155244	0.478141	4490	1.27482e+06	0.089085	0	0.1388	0	0	0		0.050718	0	0	002225	8.40961	0.0524494	7.44239	14.7325	10.4266	3.05363	14.0583	2.56495	5.30384	5.72393e+09	1.09861	0.043708
002226	2008	1		12	0.111	0.0483	0.020758	0.083343	336	964382	0.108719	0		0	0	0		0.367004	0	0	002226	5.81711		6.29384		9.44857	0.544296	13.7792	0.693147		3.24032e+08	0
002226	2009	1		12	0.094	0.0424	0.01952	0.080543	374	1.07638e+06	0.201108	0	0.3821	0	0	0		0.367004	0	0	002226	5.92426		5.83511		9.59015	0.170545	13.8891	1.09861	4.49932	4.02567e+08	0
002226	2010	1	2.42366e+06	12	0.041	0.0356	0.021672	0.092504	363	1.35508e+06	0.170446	0	0.3821	0	0	0		0.367004	0	0	002226	5.8944		5.72648	14.7008	9.78662	0.320593	14.1194	1.38629	4.50899	4.91893e+08	0	0.492721
002226	2011	1	20352962	12	0.052	0.0305	0.018441	0.222259	3320	960992	0.080431	0	0.3323	0	0	0		0.367004	0	0	002226	8.10772		5.76338	16.8287	9.93644	1.57377	13.7757	1.60944	4.83559	3.19049e+09	0	0.637925
002226	2012	1	14394052	12	0.064	0.0341	0.01413	0.211433	3357	1.02951e+06	0.109463	0	0.3323	0	0	0		0.367004	0	0	002226	8.1188	0.761035	5.47864	16.4823	10.0317	1.91936	13.8446	1.79176	5.0441	3.45605e+09	0	0.416488
002226	2013	1	15915465	12	0.188	0.0284	0.026352	0.266289	3484	1.15154e+06	0.105784	0	0.3286	0	0	0		0.367004	0	0	002226	8.15594	0.877954	5.32378	16.5828	10.1221	1.88057	13.9566	1.94591	5.09649	4.01196e+09	0	0.396701
002226	2014	1	16008579	12	0.074	0.0258	0.022218	0.24729	3547	1.13482e+06	0.063663	0	0.3301	0	0	0		0.367004	1	0	002226	8.17386	0.804238	5.21161	16.5886	10.1952	1.8029	13.942	2.07944	5.0611	4.02522e+09	0	0.397707
002226	2015	1	11054360	12	0.075	0.0287	0.03118	0.221288	3444	1.34591e+06	0.011368	0	0.3323	0	0	0		0.367004	6	0	002226	8.14439	0.783553	5.34905	16.2183	10.2368	1.59037	14.1126	2.19722	4.93799	4.63533e+09	0	0.238481
002226	2016	1	7177437	12	0.161	0.0237	0.034246	0.187203	3188	1.6062e+06	0.016639	0	0.2885	0	0	0		0.367004	17	0	002226	8.06715	0.785606	5.16744	15.7865	10.3148	1.5674	14.2894	2.30259	4.94765	5.12057e+09	0	0.140169
002226	2017	1	10315892	12	0.084	0.0204	0.034119	0.206544	3140	1.63284e+06	0.022958	0	0.2885	0	0	0		0.367004	11	0	002226	8.05198		5.32429	16.1492	10.4197	1.97921	14.3058	2.3979	5.00158	5.12712e+09	0	0.201203
002226	2018	1	20868810	12	0.054	0.027	0.033193	0.482312	4069	2959250	0.039283	0	0.3682	0	0	0		0.367004	7	0	002226	8.31115		5.27361	16.8538	10.5337	2.69802	14.9004	2.48491	5.28809	1.20412e+10	0	0.173312
002226	2019	1	21662690	12	0.068	0.0238	0.035686	0.451694	4044	3.0182e+06	0.067663	0	0.3682	0	0	0		0.367004	10	1	002226	8.30499		5.17104	16.8911	10.5839	3.02543	14.9202	2.56495	5.38507	1.22056e+10	0	0.177481
002228	2008	0	882320	13	0.141	0.0109	0.126682	0.428662	2474	279884	0.129873	0		0	0	0		0.36981	0	0	002228	7.81359		6.41011	13.6903	10.1348	1.15976	12.5852	0.693147		6.92434e+08	0	0.127423
002228	2009	0	920444	13	0.103	0.0147	0.108119	0.60538	4499	252219	0.154346	0	0.485	0	0	0		0.36981	0	0	002228	8.41161		6.41777	13.7326	10.2726	1.44412	12.5852	1.09861	4.56393	1.13473e+09	0	0.0811155
002228	2010	0	1.09119e+06	13	0.101	0.0116	0.109023	0.489272	5251	309642	0.087661	0	0.4243	0	0	0		0.36981	0	0	002228	8.56617		6.21352	13.9028	10.4234	1.74708	12.6432	1.38629	4.77276	1.62593e+09	0	0.0671114
002228	2011	0	1.0735e+06	13	0.078	0.0182	0.095852	0.509794	5342	339629	0.084807	0	0.4082	0	0	0		0.36981	0	0	002228	8.58335		6.05172	13.8864	10.5245	1.83932	12.7356	1.60944	4.87181	1.8143e+09	0	0.0591686
002228	2012	0	930428	13	0.118	0.0203	0.105564	0.5713	6294	340269	0.067023	0	0.4082	0	0	0		0.36981	0	0	002228	8.74735		5.8355	13.7434	10.6059	1.93574	12.7375	1.79176	4.91088	2.14165e+09	0	0.0434444
002228	2013	0	1.64134e+06	13	0.176	0.0247	0.098112	0.551012	5857	376962	0.098835	0	0.4082	0	0	0		0.36981	6	0	002228	8.67539		5.67645	14.311	10.6779	1.9919	12.8399	1.94591	4.9923	2.20787e+09	0	0.0743403
002228	2014	0	15990569	13	0.178	0.0243	0.093697	0.555621	5893	415554	0.118417	0	0.4082	0	0	0		0.36981	7	0	002228	8.68152		5.38501	16.5875	10.7452	2.00647	12.9374	2.07944	5.04552	2.44886e+09	0	0.652981
002228	2015	0	1.7944e+06	13	0.18	0.0255	0.102968	0.460042	5478	544577	0.073169	0	0.3808	0	0	0		0.36981	16	0	002228	8.6085		5.21326	14.4002	10.7915	2.04407	13.2078	2.19722	5.06861	2.98319e+09	0	0.0601504
002228	2016	0	1.68934e+06	13	0.084	0.0267	0.102899	0.624875	5145	1.0552e+06	0.214854	0	0.3808	0	0	0		0.36981	14	0	002228	8.54578		5.39845	14.3399	10.8657	2.51771	13.8692	2.30259	5.25909	5.42903e+09	0	0.0311169
002228	2017	0	12535628	13	0.046	0.0258	0.11677	0.57134	5384	1.2002e+06	0.055288	0	0.3396	0	0	0		0.36981	11	0	002228	8.59119		5.13636	16.3441	10.9758	3.26859	13.998	2.3979	5.52592	6.46186e+09	0	0.193994
002228	2018	0	11719952	13	0.043	0.0289	0.118297	0.568854	8261	849002	0.085139	0	0.3396	0	0	0		0.36981	7	1	002228	9.0193	0.197291	4.84371	16.2768	11.0857	3.59456	13.6518	2.48491	5.63187	7.0136e+09	0	0.167103
[truncated: 4,432 more rows]
