# Supplementary material for: Can ICT investment promote green development? new insights from highly polluting listed enterprises in China
Source: PLoS One. 2024 Dec 30;19(12):e0316337. doi: 10.1371/journal.pone.0316337 (PMC11684712; doi:10.1371/journal.pone.0316337)
Supplement: S1 File — (TXT) [file pone.0316337.s002.txt]

***********We used Stata18 software for regression analysis.**************


*descriptive statistic
tabstat lnCEI lnICT lnTFP lnGI lnpgdp rse evr HHI lnTEC lnSize lnCI Lev ROE OC , ///
stat( sd min mean max N) format(%11.4f) c(s)


*VIF test
qui reg lnCEI lnICT lnpgdp rse evr HHI lnTEC lnSize lnCI Lev ROE OC
estat vif

*Dynamic threshold effect test
xtendothresdpd lnCEI l.lnCEI lnpgdp rse evr HHI lnTEC lnSize lnCI Lev ROE OC lnt, thresv(lnICT) stub(cat) pivar(lnICT) dgmmiv(lnCEI) twostep vce(robust) 


***************baseline regression**********************
xtset idd year
ssc install xtendothresdpd,replace

xtendothresdpd lnCEI l.lnCEI lnpgdp rse evr, thresv(lnICT) stub(cat) pivar(lnICT) dgmmiv(lnCEI) twostep vce(robust)  nographs

xtendothresdpd lnCEI l.lnCEI lnpgdp rse evr HHI, thresv(lnICT) stub(cat) pivar(lnICT) dgmmiv(lnCEI) twostep vce(robust) nographs

xtendothresdpd lnCEI l.lnCEI lnpgdp rse evr HHI lnTEC lnSize lnCI Lev ROE OC, thresv(lnICT) stub(cat) pivar(lnICT) dgmmiv(lnCEI) twostep vce(robust) nographs

xtendothresdpd lnCEI l.lnCEI lnpgdp rse evr HHI lnTEC lnSize lnCI Lev ROE OC lnt, thresv(lnICT) stub(cat) pivar(lnICT) dgmmiv(lnCEI) twostep vce(robust) nographs


***************endogeneity test**********************
*Multi-period DID model regression
reghdfe lnCEI PilotSC lnpgdp rse evr HHI lnTEC lnSize lnCI Lev ROE OC lnt, absorb(idd) 

*parallel trend test
xtset idd year	
gen event = year - StartY
tab event

eventdd lnCEI lnpgdp rse evr HHI lnTEC lnSize lnCI Lev ROE OC  lnt, fe  timevar(event) ci(rcap) baseline(-1) leads(6) lags(6)  accum  graph_op(ytitle("Coefficients"))

*2SLS
gen t=year-2006
ivreg2 lnCEI lnpgdp rse evr HHI lnTEC lnSize lnCI Lev ROE OC t (lnICT=ReliefDLS),r 


*Add control variables

xtendothresdpd lnCEI l.lnCEI IsPISO14 lnpgdp rse evr HHI lnTEC lnSize lnCI Lev ROE OC lnt, thresv(lnICT) stub(cat) pivar(lnICT) dgmmiv(lnCEI) twostep vce(robust) nographs


xtendothresdpd lnCEI l.lnCEI PilotEFCET lnpgdp rse evr HHI lnTEC lnSize lnCI Lev ROE OC lnt, thresv(lnICT) stub(cat) pivar(lnICT) dgmmiv(lnCEI) twostep vce(robust) nographs


**************robustness test***************

*Replacement of dependent variables
xtset idd year
xtlogit IKP lnICT lnpgdp rse evr HHI lnTEC lnSize lnCI Lev ROE OC lnt,re intpoints(24) nolog
quadchk,noout

*Replace independent variables
gen lnWordD=ln(WordD+1)

reghdfe lnCEI lnWordD lnpgdp rse evr HHI lnTEC lnSize lnCI Lev ROE OC lnt, absorb(idd) 


gen ictidx = (DigitalI/tolast)*100
winsor2 ictidx,cut(1 99) replace

xtendothresdpd lnCEI l.lnCEI lnpgdp rse evr HHI lnTEC lnSize lnCI Lev ROE OC lnt, thresv(ictidx) stub(cat) pivar(ictidx) dgmmiv(lnCEI) twostep vce(robust) nographs


***************mechanism test**********************

xtreg lnTFP lnICT lnpgdp rse evr HHI lnTEC lnSize lnCI Lev ROE OC ,fe
xtreg lnTFP lnICT lnpgdp rse evr HHI lnTEC lnSize lnCI Lev ROE OC lnt,fe

xtreg lnGI lnICT lnpgdp rse evr HHI lnTEC lnSize lnCI Lev ROE OC ,fe
xtreg lnGI lnICT lnpgdp rse evr HHI lnTEC lnSize lnCI Lev ROE OC lnt,fe


***************heterogeneity test**********************
*level of management
summarize lnManagemenEf ,detail

xtendothresdpd lnCEI l.lnCEI lnpgdp rse evr HHI lnTEC lnSize lnCI Lev ROE OC lnt if lnManagemenEf>0.4345 & lnManagemenEf != . , thresv(lnICT) stub(cat) pivar(lnICT) dgmmiv(lnCEI) twostep vce(robust) nographs

xtendothresdpd lnCEI l.lnCEI lnpgdp rse evr HHI lnTEC lnSize lnCI Lev ROE OC lnt  if lnManagemenEf<=0.4345 , thresv(lnICT) stub(cat) pivar(lnICT) dgmmiv(lnCEI) twostep vce(robust) nographs

*industry characteristics

xtendothresdpd lnCEI l.lnCEI lnpgdp rse evr HHI lnTEC lnSize lnCI Lev ROE OC lnt if LOH==0 , thresv(lnICT) stub(cat) pivar(lnICT) dgmmiv(lnCEI) twostep vce(robust) nographs

xtendothresdpd lnCEI l.lnCEI lnpgdp rse evr HHI lnTEC lnSize lnCI Lev ROE OC lnt  if LOH==1 , thresv(lnICT) stub(cat) pivar(lnICT) dgmmiv(lnCEI) twostep vce(robust) nographs

*corporate ownership property

xtendothresdpd lnCEI l.lnCEI lnpgdp rse evr HHI lnTEC lnSize lnCI Lev ROE OC lnt if PropertyRN != 1 , thresv(lnICT) stub(cat) pivar(lnICT) dgmmiv(lnCEI) twostep vce(robust) nographs

xtendothresdpd lnCEI l.lnCEI lnpgdp rse evr HHI lnTEC lnSize lnCI Lev ROE OC lnt  if PropertyRN == 1 , thresv(lnICT) stub(cat) pivar(lnICT) dgmmiv(lnCEI) twostep vce(robust) nographs

*Types of ICT investment
xtendothresdpd lnCEI l.lnCEI lnpgdp rse evr HHI lnTEC lnSize lnCI Lev ROE OC if year < 2016 , thresv(lnICT) stub(cat) pivar(lnICT) dgmmiv(lnCEI) twostep vce(robust) nographs

xtendothresdpd lnCEI l.lnCEI lnpgdp rse evr HHI lnTEC lnSize lnCI Lev ROE OC if year >= 2016 , thresv(lnICT) stub(cat) pivar(lnICT) dgmmiv(lnCEI) twostep vce(robust) nographs
